# Supplementary material for: Genome skimming is a low-cost and robust strategy to assemble complete mitochondrial genomes from ethanol preserved specimens in biodiversity studies
Source: PeerJ. 2019 Sep 13;7:e7543. doi: 10.7717/peerj.7543 (PMC6746217; doi:10.7717/peerj.7543)
Supplement: Supplemental Information 1 — This file is for review only, these are the assembled mitogenomes that are being deposited in genbank. They are not available in GenBank yet due to the embargo. [file peerj-07-7543-s001.zip]

Archive with 30 entries (27 files):
- mitogenomes/
- mitogenomes/DMA95.fasta
- __MACOSX/
- __MACOSX/mitogenomes/
- __MACOSX/mitogenomes/._DMA95.fasta
- mitogenomes/DMA97.fasta
- __MACOSX/mitogenomes/._DMA97.fasta
- mitogenomes/B090.gb
- __MACOSX/mitogenomes/._B090.gb
- mitogenomes/DMA97.gb
- __MACOSX/mitogenomes/._DMA97.gb
- mitogenomes/.DS_Store
- __MACOSX/mitogenomes/._.DS_Store
- mitogenomes/B087.fasta
- __MACOSX/mitogenomes/._B087.fasta
- mitogenomes/B090.fasta
- __MACOSX/mitogenomes/._B090.fasta
- mitogenomes/DMA95.gff
- __MACOSX/mitogenomes/._DMA95.gff
- mitogenomes/DMA97.gff
- __MACOSX/mitogenomes/._DMA97.gff
- mitogenomes/B090.gff
- __MACOSX/mitogenomes/._B090.gff
- mitogenomes/B087.gff
- __MACOSX/mitogenomes/._B087.gff
- mitogenomes/B087.gb
- __MACOSX/mitogenomes/._B087.gb
- mitogenomes/DMA95.gb
- __MACOSX/mitogenomes/._DMA95.gb
- __MACOSX/._mitogenomes
