# Supplementary material for: Genome skimming is a low-cost and robust strategy to assemble complete mitochondrial genomes from ethanol preserved specimens in biodiversity studies
Source: PeerJ. 2019 Sep 13;7:e7543. doi: 10.7717/peerj.7543 (PMC6746217; doi:10.7717/peerj.7543)
Supplement: Supplemental Information 1 — This file is for review only, these are the assembled mitogenomes that are being deposited in genbank. They are not available in GenBank yet due to the embargo. [file peerj-07-7543-s001.zip › mitogenomes/DMA95.fasta]

>DMA95
AATGAATTGCCTGATTAAAGGATTACTATGATAAAGTAAATAATGTAATTTATTACATTCATTATATTTAATAGAATCAAACTATTTCTTAAAGAATCAAAATCTTTAGTGCATCACACACTTAAATATAAAAAGATAAGCTAATTAAGCTATTGGGCTCATACCCCACTTATAAAGGTTAAATCCTTTTCTTTTTAATTTTTAATAACTCTTATAAATTAATTTTCATAATAACTTTAATATTTAGAACCATTCTTATTATTTCTTCCAATACATGAATTAGAATATGAATAGGGTTAGAAATCAATTTATTATCATTTATTCCCCTATTAAATAATAATAAATTAATATCTTCTGAAGCCTCACTAAAATATTTCCTAATTCAAACCATTGCATCATCAATTTTATTATTATCAATTATTTTAATTATAAATAATTTTTTTTTTATAAAAATAATAATTACAACAAGTTTACTATTAAAAATAGGAACCCCCCCATTCCATTTTTGATTACTTTCAATTATTGAAGGACTTTCTTGATTCAATGTATTTATTATATTAACATGACAAAAAATTGCTCCAATAATAATTTTATCATTATTATCAATAAATCCAATAATTATAATTAGAATAATCCTATCTTCATTAATTGGTGCAATTGGAGGAATTAACCAAACATCTATACGAAAATTAATTTCATATTCTTCAATTAATCATATAAGATGAATAATTTATAGATTAATAAATAATATTATTCTTTGAACTATATATTTAATTTTATATTCAATTATTTTAATCCCATTAATTTACTTATTTAATAGAAAACAAATTTACCATATTAATCAATTATCTTTATCATTTATTTCAAATAAATACATTAAAATTATATTAATAATTAATCTTCTTTCACTAGGAGGTCTTCCTCCATTTACTGGATTTTTTCCAAAATGAATATTAATTAACTTAATAACTATTAATAATCAATTTTTATTATCAATTATTATAATTTTATGCTCATTAATTACATTATTTTTTTATATTCGAATAACATATTCAACTTTACTAATTAATTCACTAAAAATTAATTGACTAAATTCATCTTATCAATCAAAACATTTTTTAATAATTTTAATTTCACTTTCTTTATTTAGTCTTATTCTATTGCCTTCATTCTTTTTAGTTTAAGATTTTAAGTTAAATAAACTTTTAGCCTTCAAAGCTACAAATATGAGAAAATTCCTCTTAAATCTTAGTATTAAAACACCTTTAAACTTGCAATTTAATATCATTTTTGACTATAAGATTGATTAAAAAGATTTTCATCTTATAAATAAATTTACAGTTTACTACCTATTTTCAGTCATTTAATCGCAACAATGACTATTTTCAACAAATCATAAAGATATTGGAACTCTTTATTTTATTTTTGGATCTTGATCTGGAATAATTGGAACATCTCTTAGTATTATCATTCGAACAGAACTTGGTCACCCTGGTTCTTTAATTGGAAATGACCAAATTTATAATTCTATTGTAACTGCTCATGCTTTTATTATAATTTTTTTTATAGTTATACCAATTATAATTGGAGGATTTGGAAACTGATTAGTCCCATTAATACTTGGATCTCCAGATATAGCATTTCCACGAATAAATAATATAAGATTTTGAATACTCCCCCCTTCAATTTCTTTATTATTAATGAGTAATATCGTAGAAAATGGAGCTGGAACAGGATGAACAGTATACCCACCCCTATCCTCTTCAATTGCTCACAGAGGTCCATCAGTTGATTTAGCAATCTTTTCACTTCATATAGCAGGAATTTCCTCAATTTTAGGGGCAATTAATTTCATTACAACAATTCTAAATATACGAGCCATTGGAATAACAATAGATCGAATTCCTCTATTTGTTTGATCTGTTATTATTACTGCACTATTACTTCTTCTTTCACTCCCAGTTCTAGCTGGAGCTATTACTATATTACTGACAGACCGAAATTTTAATACATCATTTTTTGATCCTGCAGGAGGAGGAGATCCAATTCTTTATCAACACTTATTCTGATTTTTTGGACATCCTGAAGTATACATTTTAATTTTACCAGGATTTGGAATAATTTCACACATTATTAGCCAAGAATGCGGGAAAAAAGAAACATTTGGGTCATTAGGAATAATTTACGCTATATTAACAATTGGAATATTAGGATTTATTGTATGAGCTCATCATATATTTACAGTAGGAATAGATGTTGATACCCGAGCTTATTTTACTTCAGCAACTATAATTATTGCTATTCCAACAGGAATTAAAATTTTCAGCTGACTTGCAACATTACACGGATCTCAACTTTCATTTTCACCATCAATTCTTTGATCTCTTGGATTTGTATTTCTATTTACAGTAGGAGGATTAACAGGTGTAATTCTAGCAAACTCCTCAATTGACATTATCCTCCATGATACATATTATGTAGTAGCTCATTTTCATTATGTTTTATCAATAGGAGCTGTTTTTGCAATTCTCGCTGGATTTATTCATTGATTTCCATTATTTACAGGATTAACAATAAATTCTAAAATATTAAAAACTCAATTTATTACCATATTTATTGGAGTAAATCTAACCTTTTTTCCTCAACATTTTCTAGGTCTATCTGGTATACCTCGACGATATTCAGATTACCCAGATGCTTATACTTCCTGAAATATTCTTTCATCTATTGGCTCATCAATTTCTTTTCTTAGAATCTTAATATTTATATACATTATTTGAGAAAGATTAATTTCAAAACGTTTAGTATTATTTTCTAATCAATTAAATTCATCTATTGAATGATTTCAAAATTCACCTCCTAAGGAACATTCATATTCTGAACTTCCACTATTAACCAATTTCTAATATGGCAGATTAGTGCAATGGACTTAAACCTCATTTATAAAGAATTTACTTTTATTAGAAAATGTCAACATGATTTAATATAAATACTCAAGATAGAGCTTCTCCATTAATAGAACAATTAATTTTTTTTCATGATAATACAATAATAATTTTAATTATAATTACAATTATAGTTTCATATTTAATAATTCAATTATTTTTTAATAAATTTATCAACCGATTTTTATTACATGGTCAAATTATTGAAATTATTTGAACAATTCTACCCGCAATTATTTTATTATTTATTGCATTCCCATCTTTACGAATCTTATACTTATTAGACGAAATTAATTCACCATCAATTACACTAAAATCAATTGGTCATCAATGATACTGAAAATATGAATATTCAGATTTTTCAATTGAATTTGATTCATATATAATCCCATCAAATGAAATAAATCTATACTCTTTCCGATTATTAGATGTTGATAATCGAATTATTATTCCAATAAATTCACAAATTCGAATATTAATTTCATCTGCAGATGTAATTCACTCATGAACAATCCCATCATTAGGAATTAAAACTGATGGAACACCTGGACGATTAAATCAAATTAGATTTATAATTAATCGTCCAGGACTATTCTATGGTCAATGCTCAGAAATTTGTGGTGCAAATCATAGATTTATACCAATTGTAATTGAAAGAATCCCAACAAAATATTTTCTAAACTGAATTAAATCAAATAAATCATTAGATGACTGAAAGCAAGTATTGGTCTCTTAAACCTTAAAATAGTAAATTAGCAATTACTTCTAATGAATTAACTAAAAAAAAATTAGTTAATTCATATAACATTAGTTTGTCAAACTAAAATAATTAATTTATCTAATATTTTTTAATTCCACAAATATCTCCATTAAATTGAATAATCTTATTTATTTATTTTTCAATTTTATTATTTTTATTTTCTTTACTAACTTATTTTTCATTTATCCCAAAAATACCAAAAAAACTAAACAAACAGATCTTTCCTAAATCTTTCAATTGAAAATGATAACAAACTTATTTTCAATTTTTGACCCATCATCAAGTTTTTTAAATTTATCTCTTAATTGAATTAGCTCAATAATTGGTCTATTAATAATTCCTCCCATATTTTGATTAATTCCTTCTCGCCTAAATGTATTCTGAATAAATATAAACTATTATCTTTTTAAAGAATTTAAAATTTTATTACCCCCATCTAATAAAGGAAGAACTCTTTTAATGATTAGTTTATTTTCTATAATCCTATTTAATAATTTTATAGGATTATTCCCATATATCTTTACCAGATCTAGTCATCTAATTTTTACATTAACTCTTTCATTACCAATATGAATCGCAATAATAATTTTTGGATGAATAAATTATACAAATAACATATTTTCTCATATAATTCCACAAGGAACTCCTTCAATTTTAATACCATTTATAGTTTGTATTGAAACTATTAGAAGATTAATTCGACCAATAACACTTTCTATTCGACTAACTGCAAATATAATTGCTGGTCATTTATTAATAACTTTATTAAGAAGAACCGGTCCATCAATATCAATCATATTTATTTTTATTTTAATTATTATCCAATTTTTATTAATTATTCTTGAATCAGCTGTTGCAATTATTCAATCTTATGTATTTTCAATTTTAATAACCCTTTACTCTAGAGAAATTAAATAATGAAAACTCATCAAAATCATCCATTTCATCTTGTTGACTTTAGCCCATGACCTTTAACTGCCTCAATTGGAACAATAACATCAATAACTGGATTAATTATGTTTTTTTATAAACATAATATAAATCTATTTATTCTAGGAAATTTAATTATCCTTTTAACAATATACCAATGATGACGAGATATTATTCGAGAAAGAACATTCCAAGGAATACATACATCATTTGTTCAAAAAAGATTAAAATTAGGAATAATCCTATTTATTATTTCAGAATTATTCTTTTTCATTTCATTTTTTTGAACTTTTTTTCATAGCAGTCTATCCCCTACCCCCGAAATTGGAATAACATGACCTCCTAAAGGAATTCAATCCTTTAATCCATTTCAAATCCCACTATTAAACACAATAATTTTATTAACATCAGGAATAACTGTTACATGAACACATCATAATTTACTTAATAATAAATTTAATTTATCAACACAAAGCCTATTTATTACAATTATTTTAGGAATTTATTTTACTATTCTTCAAAGATATGAATATATTGAATCTCAATTTTCAATCTCTGACTCAATTTATGGATCCATTTTTTTTATAGCAACAGGTTTCCATGGAATTCACGTTATTATTGGAACTCTATTCTTAATTACATGCTTAATTCGACATTTAAAATTTCATTTTTCAAAAACTCGTCACTTTGGATTTGAAGCAGCAGCTTGATACTGACATTTTGTTGATTTAATTTGATTATTTTTATATATTTCAATTTATTGATGAGGTATATAAAATATTTATATAGTATATAAGTATATATGACTTCCAATCATAAGGTCTATTTTTAGTATAAATAATTTTAATTATTATTTCAATTAATATTATTATTCTTTTTATTTCATTTATTATTATATTTATTGCATCAACAATTTCAAAAAAAACTAAATTTGATCGAGAAAAATTTACACCATTTGAATGTGGATTTGATCCTTTCTCTTCTTCCCGCTTACCATTTTCTTTACGATTTTTCTTAATTGCAATCCTATTTTTAATTTTTGATGTTGAAATTACATTAATTATACCAACAATTTTAATTATAAAATTCACAAATCTAACTTCATGAACTTTAACAATCTCTTTTTTTCTAATTATTTTACTATTTGGAGTATACCATGAATGACATCAAGGAATTCTAAAATGAGTTTTGGGTTGTAGTTAAATTTAACAATTAATTTGCATTTAATAAATATTGAAATAATTCAATCTTCCTAAAATGTGAAGCAATAATTGCAAATAATTTCGACTTATAGATTGATATAAAATATCCACATTTAAATTAATTGAAACCAAAAAGAGGTTTATCACTGTTAATGATACAATTGAGATTACTCTCCAATTAGAAGTATAATGAATTTCAAAAAAAAGCTGCTAACTTATTTTTTAATGGTTTAATTCCATTAATACTTCTATTTATATAGTTTAAATAAAACATTACACTTTCATCGTAAAAATAAATTATTATTTTATAAATAATTTTTATAAATTACTAAATTAAATTAATTATTCAAAAATTTAATAATTTCCTTAATATCTTCAATATTATACTCTAATATATAAGCTATTTGAATTAAATTAATACTAAAATAAAAATAAATCAAACTATAAATCTTAACAAATAAATTCTAAAACTATTATTAAATAAAAATTGAATAAATCTAGTAAATAAAACTAATTTTTTAGAAAAATTTTTTCTTCCAAAATATTCTAACCAATTAGAATCAAAATACATTAAATATTTACCAGTAAATAAAAATATATTTACTATACCATAAGAAAATACTTTTGGTATAAATCATATATCTCCAAAAATTCTTCTAATAAAATATAAATAATAAGACTTATTTAATATAAATAATGAAATTCAATTTACTACTAATCCAACTCCTAATCCTAAAACAATTACACATAAAACAAGTATTTTTAAATTTAAAGGTAAAATTACTACCATAGGGACCTGAAAAATTAACCATCTAATTATTCTACCACCAAAAATTCTTAATATTATTAAAAAAAATAATGTAACTAAATTACTTCAATCCTCACTAACTAAACAATTTATAGAATAAAAACTAAATCTTTTAATTATTAAATAATAACTTAATCGAAAAGAATAACAAACTGTTAATCCAGTAGAAATAAAATATAAAAAAAAAACTAAACAATTAATTCTATCTATACAAATTATTTCTAAAATTAAATCTTTAGAATAAAACCCAGCTAAAAAAGGTATCCCACATAAAGCTAAATTTGCAACATTTAAAATTGAAGTAGTTATTGGTATTATAAATCTCATTCTTCCTATCAATCGAATATCTTGACAATTATTTATTCTATGAATAATTAAACCAGCACATATAAATATTAATGCTTTAAACAATGCATGTATTAATAAATGAAAAAAAGCTAAATCATAATACCCAATTATTAAAACCCCCATTATCAAACCCAACTGACTTAATGTTGATAAAGCAATAATTTTTTTTAAATCAAATTCATAATTTGCACCAATTCCAGCTATAAATATTGTAATTCTTGATAAAATCAATAAAATTTCTATTATTAATAAATTATTTAATAAATAATTAAATCGAATTAATAAATAAACACCAGCTGTTACTAAAGTAGAAGAATGAACTAAAGCAGAAACAGGAGTAGGAGCTGCTATAGCAGCAGGTAATCATGATCTAAAAGGAATTTGAGCTCTCTTTGTTATTGCAGCAATAATTACTAAACCAGAAATAATCTCTATTCTTTCTCTAAAACCATTATAAAAATTACTAAAATTTCAAGAACCAAAACTCACTATTCAAGAAATTACCATTAATAAAGCAACATCACCTAATCGATTTGTTAAAATAGTTACTATTCCAGCATTATAAGATTTCACATTTTGATAATAAATTACTAAACAATATGATACTAAACCTAAACCATCTCATCCTAATAAAATTCTTACTATATTTGGTCTAATAATTAATAATAACATTGAAATAACAAATAAAACTACTAATATTACAAATCGATTTAAATTTATATCCATCCCTATATAATATCTTCTATAATAGATTACTATTCTTGAAATTATAAATACAAATGAAATAAAAATTATTGAAACTCAATCAATAAATAAACTTATTCTAATTACTATTCTATTAAAAGAAACTAACTCAAAATCATAAAAATTTACTAAATTTAAATTTAAATAAATTAAACTAAAAAAAAAAAAAATAAATGAAAAAAAAAAAAAAAAAAAAAAAAAAACTAAAAAAACAGATCTTTCCTATTTTAATTATTTAAAAAGACTAATCTTTTCTTTGATATCACAAATCAAAATTTTATTCATAAACTATTTAAATATAATCATAATAAAACTAAATCTCTTTTTAAAATTAATAAATTTAAAGGTAATCAATGAAGAAATATTAATAAGTGTTCTCGAATTGAAGAAATAGAAAAAGAAAATAATCCAGATATTATTTTTCCATGCTGACTATAAGAATATAAATATAATGAATAAGCAGCTCTAAAAAATGACAATATTGATAAAAATAATATTGATAATCATGACCAACATACTATTCTATTAATCAATATAATTTCACCTAATAAATTTAAAGAAGGAGGTGCAGATATATTAACTACTAAAATTAAAAATCATCATATAGATAAAGAAGGAAAAAAATTAATTAAACCCTTATTAATAAATAATCTTCGACTCCCAACTCGTTCATAAGATATATTTATTAAACAAAATATACCTGATGAACAAAGACCATGCCCAATTATTATTGTGTAAGAACCACAATACCCTATTCTATATATTCTTATAATTCCTATTAAAACTAAACCTATATGTGCAACAGATGAATAAGCAATTAGTGCTTTTAAGTCTACTTGTCGCAAACAAATTAATCTAACAACTACTGAACCAATCATTCTAATCGTAACTCATAAAATATTTAATTTAATATTTGTTATCTGAAACAACACTAATACCCGTAATAAACCATACCCACCTAATTTTAATATAACCCCAGCTAAAATCATTGACCCTGCGACAGGAGCTTCAACATGAGCCTTTGGTAATCAAATATGAACTAAAAACATAGGTAATTTAACTAAAAAAGCAAAAACTATAGCAATATATAAAAAATTACTAAAAAATTGATATTCAAATATTAAATAAAAATTTATAGTTTTAATTGTTTTAAAAATAAAAATAATTCCAATCAATATTGGTAAAGAAACAAATAATGTATAAAATAATAAATATAATCTTGCATTAATTCGCTCAGGTTGATATCCTCACCCCATAATTAACAATAAAGTTGGAATTAATCTTCTTTCAAAAAATAAATAAAATAAAAATAAATCTAATCTTCTAAAAGTTAAAACTAAAAAAATTAATAAAAATAAACTATTTAAAATAAATAATTTATTATTATTATTATTATTATATACTCTTATACTAGCAATTATTATTATTATAATAACCCATAAACTTAATATAATCATTCCATAAGACAAAATATCACATCCCATAAAATAAGAAACTTCACAAAAATAATTAAATTTATTATTTACTAATAAAAATATAAATCTAATTAATATTAATATCAACTGTACCATTCAATAAAAATTATTGTAATAACATATTGGACAAATAAAAATAATAAAAAATAATAATTTTATCATAATACATTAAAACTTTGAAAATAATCATTCCCATGAGTTCGAATAATTGAAACTAAAATTGATAAACCTAAAGCACCCTCACAAACTCTAAAAATTAAATAAATTAAAATTAAATTATATTCAAATTGAAAATTTCTTAATATATTTATTAATATTATAAATAAACTTAAAACAATAAATTCTAAACTTAATAATATTATTAATAAATGCTTTCGACTTATAACAAATGAAATACACCCTGAAAAAAAAACTAAACAATATATTCATATATACAAACTTATCATTAATTTTGTTTTAATAGTTTAAATAAAACATTGGTCTTGTAAATCAAAGTTAAGATTGTCTTTTAAAACAATCAAGAAAAAAAAATAATTCTTATCATTAATCTCCAAAATTAGTATTTTTTTTAAACTATTTCTTGAAATTATTCAATTTTTAATTCATTTATTTTTAATAACAATAAATATTTTATTTATATCAATAAATCACCCAATATCATTAGGATTAATCCTATTTTTACAAACATTAATCCTAGCCATTTTATCAAGAATTATTAACCCATGATATTCATATATATTATTCTTAATTTTTATTGGAGGTTTATTAGTTTTATTTATCTATGTAATCTCATTAGCATCAAATGAAATTTTTTCAATTAATTTTAAATTATTATCTTTAATTTATTTAATATTAATATTAATTTTATTATATTCTTTTTATTTAGATTTTTTTTTTTTCAGAAATTTTTTGAATCAAGATTCACAAATTTTTAATATTAATATAAAAATAAATGAATTTAATTTCTCATTAATTAAATTATATAATTTTCCAACAAATTTTTTATCAATTACAATAATATTATACCTTTTGTTTACTTTAATTGCTAGAATTAAAATTTCTTGTGTATCAAAAGGACCTCTTCGACAAATATTTAATTAATGAACTTTCCTTTACGAAAAAAACATCCTTTATTTAAAATTATTAATAATTTAATAATTGATTTACCTTCCCCAATTAATATTTCTATCTGATGAAATTTTGGTTCATTACTTGGTGTATGTTTAATTATTCAAATTATATCAGGTCTATTTCTAGCTATACATTATACTGCCGATATTAATATAGCATTTAATAGAATTATTCATATTTGTCGTGACGTCAATTATGGATGATTATTACGAACAATTCATGCAAATGGTGCATCATTTTTTTTTATTTGCATTTATATTCACATTGGACGAGGTATATATTATAATTCATATTTACTAATATCAACATGAATAATTGGAGTAATTATTTTATTTCTAGTAATAGCTACTGCTTTTATAGGATATATTCTTCCATGAGGTCAAATATCATTTTGAGGAGCCACAGTAATTACAAATCTACTTTCAGCAATTCCATATTTAGGAAAAATACTAGTACAATGAATTTGAGGAGGATTTTCAGTTAATAATGCAACTTTAACTCGATTTTTCTCTTTTCATTTTATTTTTCCTTTTATTGTTCTTTCAATAGTAATAGTTCATTTAATATTTCTTCATCAAACTGGATCAAACAACCCAATAGGGTTAAATTCTAATATTGATAAAATTCCATTTCATCCTTACTTCTCAATTAAAGATTTATTAGGATTCATAATTTTAATTATAATTCTAATAATTCTTACTCTATTATATCCCTATATTTTAGGAGATCCAGATAATTTTATTCCAGCAAATCCAATAATTACACCTCCACATATTCAACCTGAATGATATTTTTTATTTGCATATGCAATTCTACGAGCAATTCCTAATAAATTAGGAGGAGTAATTGCATTAATTTTATCTATTATAATCTTAATAATTATACCATTAATTCATATAAGAGTATTTCAAGGAATTCAATTTTATCCATTAAATAAAATTATATTTTGATCTTTTATTATAAATATTTTTCTTTTAACATGAATTGGAGCATGTCCAGTTGAACCCCCTTTTATTGAATTTAGCCAATGACTAACTGTTAGTTACTTTAGTTATTTTTTTATAAATCAAATTTCTGCTATATGATGAGATAAACTAATCTCTTAGTTAATGAGCTTGAATAAGCATATGTTTTGAAAACATAAGATAGAATAATTTCTATTAACTTTACTTTTAAAAAATATTTAAATAAAAGTAAATACAATAATTTTAAATCCTACTACTAAAATTAATAAATTTAAAGAAAAAGGTAAAAATCCCTTTCATGCTAAATACATTAATTTATCATAACGAAACCGAGGAAAAGAACCTCGAATTCAAATAAATATAAAAGAAATTAATATTAACTTAAAATAAAATATAAAAGAAAATAAATTTCCTCCTAAAAATATTAAACAATATATTATTCTTATAAATAAAATTCTTGAATATTCAGCTAAAAAAATTAATGCAAATCCACCTCTTCTATATTCTACATTAAATCCTGAAACTAATTCTGATTCACCCTCTGCAAAATCAAAAGGAGTACGATTTGTTTCAGCTAATATAACTCTCACTCAAATTAATATTAAAGGAAAAAATATAATAAAAAAATATATATATTTTTGAAATAAAAAAAAACTAAACAAATTATATCTTTCAATTATAAATATTAAACTTAATAAAATTAATGCTATTCTTACTTCATAAGAAATTGTCTGAGCTACAGCTCGTAATCTTCCTAATAAAGCATAATTTGAATTTGAAGACCATCCAGCAACTATCACTCCATATACACTTATTCTTATACAACATAATAAAAATAATAATCCTAATTCAAAAGAAAATAAATTAATAAAAATAGGAGTACAACTTCAACAAATTAATGAAATAAATAATGAAAATACAGGACAAAAATAATATATTAAATAATTTGATAATACAGGATAAACTTGTTCTTTAGAAAATAACTTAATTGCATCAGAAAATGGTTGAAATAATCCTATTATTCCTACCTTATTTGGTCCTTTTCGAATTTGAATATATCCTAATACTTTTCGCTCAAATAATGTTAAAAAAGCAACACCAATTAATACAAAAACTACTATTAATAATATTAAAATAATTGATAAAATTAAATCATACTTAAAAATTTACTATTTGTAAAAATTACATTCATAAATTCTAAATTTATTGCACTAATCTGCCAAAATAGCTATTAATTTAATTCAATTTAAATATATAATTTATAAAATAATAAATCCTTTCGTACTATATTATTTAATCTTATTAAAGATAGAAACCAACCTGGCTTACACCGGTTTGAACTCAGATCATGTAAGATTTTATTAGTCGAACAGACTAAAAATTTAAACTTCTACACCTAAACTTATATCTTAATCCAACATCGAGGTCGCAATCAATTTTATAGATATGAACTCTCCAAAATTATTACGCTGTTATCCCTAAAGTAACTTATTCTTTTAATCACTAATAATGGATCATAAAAAACATTTATTTATGAAATAATTAAATTAAAAGTTCAACAAATTTTAATATCACCCCAATAAAATAAATAATTTAAAAACTTATAATTATAAAAATAAATAAATTCTTAAACATATTATAAAGATTTATAGGGTCTTCTCGTCTATTAATTAAATTTTAGCTTTTTCACTAAAAAATAAAATTCACTTAAAAAATTAAAATGAAACAGATTATATTTCGTCCAACCATTCATTCCAGCTTTCAATTAAAAAACTATTGATTATGCTACCTTTGCACAGTCAGTATACTGCGGCCTTTAAATTATTCAGTGGGCAGGTTAGACTTTAAATAAATTATCAAAAAGACATGTTTTTGTTAAACAGGCGAATATTTTATTTTGCCGAATTCTTTATTTTAAATTTTTATTATAATTTACTAAATAAATATAAAAATTTACTAATTTTATCATTATTACTTATTTTAATAAATTATAAATATTTCTTAAATAAAAACTTAAATTAATACTAAATCTTATTTAATTAATATAAATTATAACACTTTTATTAATATTAACTATTTCTAAGCTTATATTTATTATAAACTAAAATATTTAATTTTAACAAATTTATATTATAGCTAATCCCATAATATATTAAATTAATTAATTTATTCAATTTTAAATAAAATAAATAATTTTATTAATTCTAAATTAAATTTATTTCCTTAAGAACTAGATACCATTAAAAACGAATAACTTATAATTTCTAATATAAAATTTACAATAAATTTATTACATTAACTATTATTTTATATTAACTCTTTTAAAATCGAGAAATTTATTTATTTATAAAATTTATTTAATAAACTCTGATACACAAGATACAATAATTTAAATTTTCTTATAAAATTAAAATTTTTCAATTTATTTCAATTTTCCTTCACAGTACTAATTTTCTATAATTAAAATTATTTTTTCTTTTTAAATACTAAAAATAAAAATTTATAATTATTTTTAATAAAATTAAAATTTAATTTAATATTTAAATAAATAAATATAAATCAATTTATTATGAATTGCACATATCCTTCTCAATGTAAATGAAATACTTATCTTTTTAAGCTTTAAATTGCATTCTAGATACACTTTCCAGTACATCTACTATGTTACGACTTATCTTACCTTAATAATAAGAGTGACGGGCGATATGTACATATTTTAGAGCTAAAATCAAATTATTAATCTTTATAATTTTACATTCAAATCCATTTTCAATAAAAATTTCATTTTTATATCCATAAATAAATTTATTGTAACCCATTTCTCCTTAAACATTAGCTACACCTTGATTTGATATTACTTTACTATTTAAAATATCAAAAATTATTTTTCTTTAAAAATTTTTATAACAACGATATATAAACTGATAAACAAGTTTAAGTAAGGTCCATCGTGGATTATCAATTATAGAACAGGTTCCTCTGAATAGATTAAAATACCGCCAAATTTTTTAAGTTTCAAGACCATAACTAATACTACCTTAGTATTAAAAATTACAATTTTAATAATAGGGTATCTAATCCTAGTTTCTAAAAAAAATTTTTTAAGCTTCATTATATATATATATATATATATATATATATAAATTATTAATTAAATTTTAAAATATAATTATATTAAATTAATTTATAAATTAATTATACTAAAATAATTTATTTACTTAAATTTAATCAATTAATTTATTAAAGTTTATTTTATTTCAAATTTTACTATTAATACAAC
