# Supplementary material for: Genome skimming is a low-cost and robust strategy to assemble complete mitochondrial genomes from ethanol preserved specimens in biodiversity studies
Source: PeerJ. 2019 Sep 13;7:e7543. doi: 10.7717/peerj.7543 (PMC6746217; doi:10.7717/peerj.7543)
Supplement: Supplemental Information 1 — This file is for review only, these are the assembled mitogenomes that are being deposited in genbank. They are not available in GenBank yet due to the embargo. [file peerj-07-7543-s001.zip › mitogenomes/B090.gb]

LOCUS       B090                   13506 bp    DNA     circular UNA 12-JAN-2019
DEFINITION  .
ACCESSION   urn.local...o-8tlsspi
VERSION     urn.local...o-8tlsspi
KEYWORDS    .
SOURCE      
  ORGANISM  
            .
FEATURES             Location/Qualifiers
     tRNA            1..68
                     /product="mitochondrially encoded tRNA glycine"
     source          1..13506
                     /organism="Rhinebothrium reydai"
                     /organelle="mitochondrion"
                     /mol_type="genomic DNA"
     CDS             72..716
                     /gene="MT-CO3"
                     /product="mitochondrially encoded cytochrome c oxidase
                     III"
                     /transl_table=9
     gene            72..716
                     /gene="MT-CO3"
                     /product="mitochondrially encoded cytochrome c oxidase
                     III"
     tRNA            720..786
                     /product="mitochondrially encoded tRNA histidine"
     CDS             790..1893
                     /gene="MT-CYB"
                     /product="mitochondrially encoded cytochrome b"
                     /transl_table=9
     gene            790..1893
                     /gene="MT-CYB"
                     /product="mitochondrially encoded cytochrome b"
     CDS             1895..2155
                     /gene="MT-ND4L"
                     /product="mitochondrially encoded NADH: ubiquinone
                     oxidoreductase core subunit 4L"
                     /transl_table=9
     gene            1895..2155
                     /gene="MT-ND4L"
                     /product="mitochondrially encoded NADH: ubiquinone
                     oxidoreductase core subunit 4L"
     CDS             2116..3363
                     /gene="MT-ND4"
                     /product="mitochondrially encoded NADH: ubiquinone
                     oxidoreductase core subunit 4"
                     /transl_table=9
     gene            2116..3363
                     /gene="MT-ND4"
                     /product="mitochondrially encoded NADH: ubiquinone
                     oxidoreductase core subunit 4"
     tRNA            3364..3424
                     /product="mitochondrially encoded tRNA glutamine"
     tRNA            3422..3485
                     /product="mitochondrially encoded tRNA phenylalanine"
     tRNA            3482..3545
                     /product="mitochondrially encoded tRNA methionine"
     CDS             3549..4064
                     /gene="MT-ATP6"
                     /product="mitochondrially encoded ATP synthase 6"
                     /transl_table=9
     gene            3549..4064
                     /gene="MT-ATP6"
                     /product="mitochondrially encoded ATP synthase 6"
     CDS             4084..4950
                     /gene="MT-ND2"
                     /product="mitochondrially encoded NADH: ubiquinone
                     oxidoreductase core subunit 2"
                     /transl_table=9
     gene            4084..4950
                     /gene="MT-ND2"
                     /product="mitochondrially encoded NADH: ubiquinone
                     oxidoreductase core subunit 2"
     tRNA            4959..5023
                     /product="mitochondrially encoded tRNA valine"
     tRNA            5123..5188
                     /product="mitochondrially encoded tRNA alanine"
     tRNA            5189..5251
                     /product="mitochondrially encoded tRNA aspartic acid"
     CDS             5255..6145
                     /gene="MT-ND1"
                     /product="mitochondrially encoded NADH: ubiquinone
                     oxidoreductase core subunit 1"
                     /transl_table=9
     gene            5255..6145
                     /gene="MT-ND1"
                     /product="mitochondrially encoded NADH: ubiquinone
                     oxidoreductase core subunit 1"
     tRNA            6150..6213
                     /product="mitochondrially encoded tRNA asparagine"
     tRNA            6221..6283
                     /product="mitochondrially encoded tRNA proline"
     tRNA            6289..6354
                     /product="mitochondrially encoded tRNA isoleucine"
     tRNA            6359..6421
                     /product="mitochondrially encoded tRNA lysine"
     CDS             6425..6772
                     /gene="MT-ND3"
                     /product="mitochondrially encoded NADH: ubiquinone
                     oxidoreductase core subunit 3"
                     /transl_table=9
     gene            6425..6772
                     /gene="MT-ND3"
                     /product="mitochondrially encoded NADH: ubiquinone
                     oxidoreductase core subunit 3"
     tRNA            6778..6836
                     /product="mitochondrially encoded tRNA serine 1"
     tRNA            6836..6900
                     /product="mitochondrially encoded tRNA tryptophan"
     CDS             6906..8513
                     /gene="MT-CO1"
                     /product="mitochondrially encoded cytochrome c oxidase I"
                     /transl_table=9
     gene            6906..8513
                     /gene="MT-CO1"
                     /product="mitochondrially encoded cytochrome c oxidase I"
     tRNA            8517..8582
                     /product="mitochondrially encoded tRNA threonine"
     rRNA            8583..9544
                     /product="mitochondrially encoded 16S RNA"
     tRNA            9545..9609
                     /product="mitochondrially encoded tRNA cysteine"
     rRNA            9610..10339
                     /product="mitochondrially encoded 12S RNA"
     CDS             10340..10909
                     /gene="MT-CO2"
                     /product="mitochondrially encoded cytochrome c oxidase II"
                     /transl_table=9
     gene            10340..10909
                     /gene="MT-CO2"
                     /product="mitochondrially encoded cytochrome c oxidase II"
     tRNA            10915..10980
                     /product="mitochondrially encoded tRNA glutamic acid"
     CDS             10984..11439
                     /gene="MT-ND6"
                     /product="mitochondrially encoded NADH: ubiquinone
                     oxidoreductase core subunit 6"
                     /transl_table=9
     gene            10984..11439
                     /gene="MT-ND6"
                     /product="mitochondrially encoded NADH: ubiquinone
                     oxidoreductase core subunit 6"
     tRNA            11452..11517
                     /product="mitochondrially encoded tRNA tyrosine"
     tRNA            11603..11667
                     /product="mitochondrially encoded tRNA serine 2"
     tRNA            11669..11735
                     /product="mitochondrially encoded tRNA leucine 1"
     tRNA            11748..11811
                     /product="mitochondrially encoded tRNA leucine 2"
     tRNA            11814..11871
                     /product="mitochondrially encoded tRNA arginine"
     CDS             11876..13405
                     /gene="MT-ND5"
                     /product="mitochondrially encoded NADH: ubiquinone
                     oxidoreductase core subunit 5"
                     /transl_table=9
     gene            11876..13405
                     /gene="MT-ND5"
                     /product="mitochondrially encoded NADH: ubiquinone
                     oxidoreductase core subunit 5"
     misc_feature    13406..13506
ORIGIN      
        1 acgttattag tataaagtgt tattatgtta cttttccaaa gtaacgatct gggtagtcag
       61 atagcgtagt agtgtcattt ttgcccatgt tcaactcttt aatggcaggt ttaattttag
      121 ttaggttttt tttatggaac gtttggctat tacccttaat agtttttatg gcggtgacgt
      181 caatagtttg gttctgacta gatttgatga atagagactc acattatgtg tcagctttct
      241 gactttttat ttttagggag gttatggcat ttggtagtat attgttgtgt tgtttttact
      301 ttgatacagt gtcatttgtt agaatttcaa gcccgttgga gctgccctta ttaggttgtt
      361 tcatactgct ggggtcaagt attacggtga cgggcttcca tcacttacta ggctgggagt
      421 gagcctgagt gctgttggtg ttaactattt tactagggtt gagctttgtg gtgttgcaga
      481 tgatggaaat gaaagaagtt tacataaata tttttgacag aaccttccat gctagcaggt
      541 tttgcacagt tggtttgcac tttagtcacg tggtgttggg tgctgtcggt ttatttacta
      601 ttttgacaat agggattaag tcagcagggg agtatcggtg cactttagtc acatgatact
      661 gacattttgt tgactatata tgactctttg tttatacttt cgtgtatgtt tgttaatgct
      721 tattgatagg ttaatatgta aactggcaaa ttgtggtttt gttgattact ctcttgtatc
      781 agtaaattaa tggttaaaat tgtgcgtagc aaattggttg atttacccac gaattattct
      841 ttgaaatatt attggtgtag cggttttatg atttctgctt ttatggtttt tcagattgtg
      901 actggtgtca tcctctcttt catgtatgtg gcggatgtag acttgagttt tcagtgtgtc
      961 atggatttat ccaacgattc tttttttaca tggtgcgtgc gttattgaca tatctgagga
     1021 gttaccgttc ttttcgtttt attttttgct catatgggtc gtgcgttgta ttactctagc
     1081 tatacaaaga agggggtatg gaatgttggg tttattctgt atttgttaac aatgggtgag
     1141 gcttttatgg gctatgttct gccctggcat caaatgtctt attgagctgc tactgtttta
     1201 acttcgattg ttgacagagt ccctattgta ggtcctacgt tatataagta tgttgtgggg
     1261 gggttttcca tcacaaatgt tacactggta cgcgtttttt ctgctcacgt atgcctaggt
     1321 ttcgttattt tgggtttaat ggtattgcat ttattttact tgcacaagtc tgggtcaaat
     1381 aaccctctgt tcagttccga tggatatggt gatgtggtat tctttcattc atttttcacg
     1441 gtaaaggatt tcttttgttt ggtggttttg ggaaccatga tagtgtggtt cttattttat
     1501 ctacccgatt tggtagtcga tacagagggt tatttggagg cagacccatt aactactcct
     1561 gtgagtatta agccagagtg gtattttttg atttattatg ctatgctccg ttctatcaac
     1621 tctaaggttg gcgggctagt gttagtatta tcactactgt tctttttgtg gatacccaca
     1681 tataaaaata ggagaagtta cttcttctga cgtcagcttg ttttttgatg tatctgtagt
     1741 ttattcgtaa gactaactta cttgggctcc tgtcaccccg agtatcctta cttagaggtc
     1801 tgtaagagat ttagtttact aatagtggct ttgatgtttg tgtttaagct attctgaagt
     1861 ggtagttcta acgagaggct taatttaggg taagatggtt tttttgtata gtttactgtt
     1921 ttctgtcgtt cttgtgagat tctttttgtc tctaaggcgt tttcttaact gtctgattat
     1981 cttagagaaa ttcaaagtat tgttactttt gtttagtttg ttattatgcg taggggatag
     2041 acatatgctt tttgtgatat tgatggttgt ttcaactgtg gaggttatac tgggtttagt
     2101 tgttttaact cgtgtatggg agtctacaaa ttcattggat gttctatcct tttagggttt
     2161 attttatttt cgtgtagctg tctagtttat agagctgggg taggattggc agcggttgag
     2221 ttgctgtcaa gacgtttctt catctttgac tctctgtcgt tttacatggt gttgttggtg
     2281 acacttttag gcgctttcag ggttatttct gtaggttaca ggttgagagt caatactaag
     2341 gtttatttag ccctgtctct cgtgtttagt ggtgtctgct tttgcactaa tcatgctata
     2401 ctgttttggt gcttttatga actgtccatg ttgcccctgc tatttctgat atttaaggat
     2461 tctccctatt ctgagcggtt cttagctggt tggtactttg ctgtctactt actcgttact
     2521 agtctacctc tcattttgat attactttac ttatcttctg ttggcaacag ttttactctt
     2581 agggagtggg gtaacaaagg aagtctagga gtctatacta tattatcttt agtatttttt
     2641 actaaggtac cccttaggcc ctttcacaca tggttaccaa ttgtacacgc ggaggctacc
     2701 agtatagtct ccatttactt gagagggtat ataatgaagt taggcttact aggtgtttac
     2761 cgctgtacac cgtttttgtt tagcggcgac ttttattttt atctattttt ttgttgcgtc
     2821 ctaagtgtgt tttttataat tacagcgtcc acggagttag atggaaagcg atggcttgct
     2881 tttctaagac tatcacatat cgttgtgagg tttttagcct tttacgtgtg tagttgggaa
     2941 actatatctc tgagatttgt attctgtctt ggtcatggtt tgagtgcagg tttagtgttt
     3001 ggtatgttgt ggatgctgta tgatacagca ggcagccgca aatggctgct attaaagggt
     3061 gcattaggag gtaggagaag aacagtttta atggtactgt cattgctttc cctttgctcc
     3121 tttcctccca ctctacagtt tttttgcgag gtaaagttgt taagtgaatc tactttttca
     3181 tacttattca tcttattctg gggtgtttac ttgttttttg gcgggctagt gccgttagta
     3241 ttatgcggtc atacgctaat ccgcattgag actgtagagt caggctgtta caaatcattt
     3301 aatttttatt ttttttttat gtgtttggtg atgtggtgct actttggtgt agcacttatc
     3361 tagtttaatg tggtgttaag cattttacat tttggttgta ggggaggcta gttgcccatt
     3421 atttccttta gcttaattat aaagcgttag tttgaagcac tgaagttaac tttggttagg
     3481 gaggcgggta agttaaatta aactgagggg ttcatgtccc cttaatatgc tttgcatccc
     3541 gctgagttat gttttatacg tttactagct atggtagatt tagttcatat ttatatgcac
     3601 acgtggtgca aatgttttcc cattattatt tgttattgag ctgtctaata ttgcttaaat
     3661 ttctaatgta tcgattccct tactgttata gtccgttatt atttgtggtc tccctgatta
     3721 ctttggtatt cagcaggttt acttcgttat tcttgcgacg attattctct aactgtaacg
     3781 agttttttag agggtttgtc cctgtcggga cacccttgta tatatgccca ttggtgtgct
     3841 tagctgagac tatcaggttt ataatccgcc catttgtttt gatctttcgt cccttcatca
     3901 aagtaagcct tggctgcttt ggtgcagttg cattggggaa attttgcttt agcagtggga
     3961 tgtggttact cgtgcttata ttggtgtttt tctacgaagt atttgtggcg ttagttcatt
     4021 ggtttatagt gactaatatt ctagcttttt cagtcgatca ttagatgagc ctgagtcgct
     4081 ttcatgtgga tctggttttt ttttcttttt tttttttttt tttctgtagt attctgtttg
     4141 ttatgcgctc ttgttgataa tgtcttaagg ctgtgggtgt ttttagaatt atgcggtatg
     4201 tctattattc cctcattttt ttataagagc ggaggtagat tacaggggtt ttataggtcc
     4261 ttactaagtt acatagttat gtccggtctt tcttctgtgt ttttagtcac aggtattatt
     4321 atgagtggtt tgtattatgc tgtcttgata gggtttatgg ttaagtttgg gttgtttcca
     4381 tttagtttgt gagtataccg tgtattttca ggtagcaatt gattctttat ttttctttta
     4441 agtgtggtaa gtaagtttcc tattttgttt ttttgttttt tactccaaag tgaggtgagt
     4501 ttattactct acagagattg ttttatgacg atactgatgt gttctagctt tttttggcta
     4561 tttagtcaaa gttgggaatt tatttggtgt catatatctc tctcgtcagt ttctactttg
     4621 atagtggctt gcttttgtag tgattttggc gtttctttgt ttatttatgc ttactatttc
     4681 ttgtggtcat gcttttgtgt cttttatttt tattatactg actctcttgg aggtgttaag
     4741 aaagtgtttt ggtggtattg ttttttattg ttgataacac ccctctcatt acctttattt
     4801 tataagttga gtgtctgtgt ggctattatc tactcatctg tttatatcct ggtgatttga
     4861 agagtctata gtttttctga gcagtttttc ttgtataagt tagggagaga ttgtttttat
     4921 tcgcaagttt ataaaaattg gctgagttag ttttaatgtg caatatagtt taaaaaaaat
     4981 acttatttta cacgtaagag tttcctgact atgggttttg tgacgatgta gtttagttca
     5041 ggatgagtta gttttaatgt gcaatatagt ttaaaaaaaa tacttatttt acacgtaaga
     5101 gtttcctgac tatgggtttt gtgacgatgt agtttagttc aggatattgg gtttgcgtct
     5161 caaaggtaga ataattttct cttcgttagt aactttagtt taaattaaaa tgatagtttg
     5221 tctcactatt gatggctttt gctaagttac tataatgatt tttggttttg tgtcaagggt
     5281 tttcggtcta ttagtgagtt tactagtgat agcttttttt atcttgggag aacgtaagat
     5341 tctgggttac tcgcagtttc gtaagggacc taataaggta gggtttatgg gtctattaca
     5401 gaggtttgca gatttgttaa agttagtggt taagtttaag tattattctt ttcagagtcg
     5461 tagctacatt tcgattctag gcgtattttt attagtctgt ctagtcgttt tctactgtac
     5521 tatatacggg gcgtattata gttttagctg atctggtttt tcttttcttt ggtttttggt
     5581 agttaccagg tttactagct attctttgct atgtgctggg tgaggtagtt acagcaagta
     5641 ttctgtctta ggtgctatgc gttcggcgtt tggttcagtt aggtttgagg cttgttttat
     5701 gtgcgtggta gttttctgcg ctttatgcta tagtagttat tctctggttg attattgagg
     5761 cagttattgg tacggtattt tgatatttcc ttcagcttac gcaatgtttt tgatatgcat
     5821 actatgcgaa acaaatcgta ctcctttcga ttatgcagaa tctgagagag agttagtgag
     5881 ggggtttaat gttgagtata ggggtatttt ttttacgtgt cttttcgctt gtgaatatat
     5941 tataatattt atattttctt ggttaggttc tgttataatg gtgggaggtg gcattctatc
     6001 agtagtatta ttacctttcc atttactttt ttttatgtgg gcccgtgcga ccttacctcg
     6061 ggtgcgttat gattatttcg ttaaattttt ttgatcggta gctctgagcg ttttgttact
     6121 tgtattcttt acagtaatta tatagatcag tctgtataga ttaagtaaat cgtgatgctg
     6181 ttaacttcaa gatgagacac gtctctacag tcgttttact ctaaccctag tttaatatag
     6241 aatagaagtt ttggggattt ttggtctctt ttgaggggtt tggctggcgc taatagggct
     6301 gctattgcag gctactttga tatagtagac ttaaaacaaa aggtttcgtt agtaagatcc
     6361 ccgtgtaact aagattaagt gctgggttct tacctcagta atgtagcgtc taccgcaggg
     6421 tgtaatgtta gtgttgctgt atgggtttat agttttcttc tttcttctag gtgttatatc
     6481 tttttttact tgtggcatat ttaataaggg tgatcgtgtg gtcagttctt ggtctagtcc
     6541 gtacgagtgc gggtttaact cgaggtctct taggtttaac tgttttagtt ttacttattt
     6601 ttcattacta gttttttttg tagtctttga tttagagata tctttgttat tgaatttacc
     6661 tgagcagggt ttactcttta acaatttttt ttattatttt tttttcttgt ttatactaac
     6721 agtagggttt atgggtgaga ttgttttagg ttatgttcgt tggggttatt aagttgagag
     6781 gaaattaagg ggttactgct aataatctct cgtcatttag ttttgacttt ctcttatgaa
     6841 gttaagttat ctaagactat gtgttttcaa aacacaatga aatatcagta ttacttcatg
     6901 tttaaatgaa actaacaggg ggtgtgttag gttgactgtt tacgctggat cataagcgta
     6961 taggcacagt atatacattg atcggtattt gatccggctt tgttggtctg agttttaggc
     7021 tgttaattcg tataaaattt ctagagccat actataatgt tataaggact gactgttata
     7081 aatttttaat tacaaaccat ggtattataa tgattttttt ctttataatg ccgatattaa
     7141 ttggggggtt tggaaactat ttgatacctt tattatgtgg tctttctgat ttaaatttgc
     7201 ctcggttaaa agcactcagc gcttgattat tattgccatc aatggtattc ttgttgataa
     7261 gtatgagact gggcgcaggg ataggctgga ctttctaccc tcctttgtct tctagattat
     7321 tttcgggcag taagggtgtt gatttcttaa tgttttcgtt acatttagca ggtgtctcaa
     7381 gggtttttgg ctctatcaat tttatttgta cggtgtatac tgcttttagg ggtagtatgg
     7441 cttctcgtag gtccattgtc ttgtgggctt atttgtttac ttctgtacta ttattagtga
     7501 ctctgcccgt gctagctgct gcaattacta tgctgttatt tgatcgtaaa tttggttctg
     7561 cattttttga ccctttaggg ggaggtgatc cggttctgtt tcagcatatg ttctggtttt
     7621 ttggtcatcc tgaggtttat gtgttgattt taccagggtt tggcactatc agccatgtgt
     7681 gtttaaattt gggttgtgct tcagacgctt ttgggtttta tggtttgcta tttgcaatgt
     7741 ttgcgatagt ttgtttaggt agtctagtgt gggctcatca tatgtttact gtggggctag
     7801 atgttaagac agcagtgttt tttagctctg tgactatggt tatcggtgtc ccgacaggta
     7861 tcaaggtgtt tacatggctg tatatgctta tgaaaagagg agttagaaag agtgacccca
     7921 tgttatggtg aattttatct tttattattc ttttcacctt tggaggtgtg actggggtta
     7981 ttttgtctgc atgtgtgcta gataaagttc tacatgatac atggtttgtt gtggctcatt
     8041 ttcattatgt aatgtcgtta ggctcatacg ttagagtagt gattatgttt atttggtggt
     8101 gaccgatagt tacaggtgtt agtttaaaaa agtatttatt gcagtgtcaa tgtgtgttgt
     8161 ctaacgtcgg gtttaatctg tgcttttttc ctatgcatta ctttggctta tgtggtttac
     8221 cgcgtcgtgt atgcatgtat gaatgcaggt ataattgggt taattctctc tgtagtattg
     8281 gttcatttgt ttctgcgttt agaggctgtt tctttgtttt catactgtga gattccctgg
     8341 tgagttgcaa caaggttttg gggttctacg gtgcgggtag gactataaca aatttgttga
     8401 aagtgcctgt gggctaccat aataaatttt tcacatgcag tgagaatgtg gtgtatagtt
     8461 atggggatta ctgtatgcgt tggggagtag acttttatgg ttgagggtct tagataggct
     8521 tgttagttta atataaaata tgggttttgt agtcccagga taatatttat tattactagc
     8581 tttagttttt taactattaa tactgttttt tcttaggttt aatgtgcctt ttgcatcatg
     8641 cttttgtgaa tgtttggtaa atagccttta atcgaaaaat tcggattttg tgaccaactg
     8701 ttgtgtttta tgtcaggtag acggttagag attggtgaca ggttgtgata agttattcgg
     8761 cgagttttat atctatttta cagttagatt tttatgtgat cattaaggct aggatgtctt
     8821 tttgtagtgt atacaggttg tatagtttta ttaggttaag gttaaaatta cctatgattt
     8881 atgatattgt tataagtttt tatactacaa taatactgtt atctataaat actgtataag
     8941 ttaactattt gttactatct atgtataaat aagtaataat attatttata ttgtttctca
     9001 agaatcaccc gtctgtttat taaaaacatt tctataatta agtttttata gtagtacctg
     9061 ctctatgttt aatcaataaa tggccgcagt atcttgactg tgcgaaggta gcataattaa
     9121 ttgccttata attgggggct tgtttgaatg gtttgacgtg gtgagtgcaa acattattta
     9181 ttttgttgaa attattttcg agggcacaga aacctcgatg tttaattaga cggaaagacc
     9241 ccgggatctt cttattttgc ctggggcagg ttatgattat tcatccatat tgtgaccctt
     9301 actagagttt aatgggccaa gttaccccgg ggataacagt ataatagctt aatagagatc
     9361 ttatcgattg ggctgtttgt cacctcgatg ttgacttagg tttcagttta ggcgcagtag
     9421 tttaaacttt aggtctgttc gaccctgtaa cctccatgag ttgagttaag accggtgtaa
     9481 gccaggtcgg ttcttatcta ttgttcaggt ttattagtac gaaaggacca taaacttttt
     9541 tattgagtgt gcagtttggc gaccttagct ttgcaaaagc tactgagaag tgtatttctt
     9601 ccacactctt atctgtttaa ctatggcagt agaaagctcg tagtagacca gttgcataaa
     9661 ttagttgttt ccttaaagtg atttattatg ttatttaata ttagcagcta gcattttttt
     9721 agaactttcg ttttctaagg gtttactgca tgaaggggat aggacacagt gccagcatcc
     9781 gcggttaatc tgttttcttt gcttttttct gagtctagtt taaatattta ttagtgaggt
     9841 ttggtgaaat tttcttacgt atgttaattt tatttaattc tgttaaaggt agcagtatat
     9901 gatagggatt agatacccca gtaatagcta ttgtacactt tctagtttta taactaaatt
     9961 attttggcag cgagttaatc ctatcggggg aaggtgtgtc ataaaggacg gtccgcctat
    10021 caattaacct gtgttatgtt ggtgtatatc tggttagata ttattgcttt atagctgaat
    10081 ttgtgtatga ctaacttaag ccaagtctat gtgctgcatg cacaggtgct catgcgttac
    10141 ttttataata aaccctgtgt aagcagagtt gacttaggac tcgaaagtaa tgaaaattta
    10201 ttttgttttc gtgaattagg tttaactcgg gtacacaccg cccgtcaccc tcggcatatg
    10261 ttgaggtaag tcgtaacatg gtaaccctaa aggaatttgg ggttaatttc gttagtcgtt
    10321 aggacagtct agcggtgtaa tgaaattttc tatagtatac tatgatataa tttgttatgt
    10381 tatagctatt tgtatttttg tgttatgttt cgtttatttt atgctatact ggaacagtag
    10441 tagtggtggt agagttaaat ttggcgcaga taaacagttt ttagagcttg tgtgaactgt
    10501 tatacccact ttaataattc tggtgttgtg cagactaaat gttaaattta taaccagtgg
    10561 actagattgc ttgtcagatt ctacaataaa ggtagtgggg caccagtggt attgaagata
    10621 tgattattca gagggttctt atgactcttt tatgtgcaag gatggatttc aagtggataa
    10681 gcctcttcgg ttagtttacg gggttccgta tcggttgatt gttacatctg cggatgttat
    10741 acactctttt gcagtaccct cacttaaact aaagatggat gctatacctg gccggttgaa
    10801 tcatttattc ttttgtcctg cttattttgg tgtttttacc gggtactgta gtgagctctg
    10861 cggggccgga cattcttata tgcctatagt ggtggaagtg gtaaagtagt tcttattgct
    10921 ttagtataat ttattactat agcttttcgt gctgtgtata gtgttcagca ctaagcaatt
    10981 tttatgttgt tgtcagttag tctgtttact tactttatat gcttatcttt attttcattg
    11041 atgagtcacc cagtgtacta ttgcgttctg ttggttatta aatctcttct gtgtagattt
    11101 atgtgttata taatatatgg attttcttgg tattctttat tattttgtct tgtctacatc
    11161 gggggagttt acatattatt tgttttcgtt tctgtgcata atccgaaaag aagcgtagta
    11221 agctattgaa actttaaaag gagcagtacg attatattta cttttttgtg cataacgatg
    11281 gggtgtttca tatactatgc atctctatcc agtgagttta gtagtgtttt atgcagaagc
    11341 agtgagggtt acttctatct gagattgtgt ctaactttat tatttggttt tacagtccta
    11401 agtttggtca tgagtgttaa ggttaaacac tatcgttagc gtgactaaat ttctgactta
    11461 gcatattatt aatgcaaaag attgtaaatc tttgtaagac aaattcgtca gttaggttaa
    11521 aaataatgtt tatatatttt ataaattttg cctaaatcaa agcgtgacta aattatcttg
    11581 atttttgctt attttaagta taactcataa ttcatttgaa cttttgattt gaaatcaaaa
    11641 tgattgtttt tattaacaat atgagtttgt agaaatgcca gagttgtaca tgggactggt
    11701 ttaggactag tttacggtca ttcgaccttt ttactgtgaa gaattttgtg gctatgtcag
    11761 attatatgag ttagctttaa gcgttaatta tgggaaactt ccctagtcac tacagcatga
    11821 aataaatcta tgttacggcc atagacatga taggcagtct atctcatgct tataaatgtt
    11881 tatactattt ttttgtgttt tattgattag tttggtcata ggttcagtca tatgtctaga
    11941 cgctagtttc atacttagag taaaaaattt gttgttggtt gataaccttt gggaaatctt
    12001 gttatgtctt gacttgacta ccataagaat ttacttaatg cttagtgttt gttttggtta
    12061 cgcccttttt tatacaaatc actattttat gggggaccct gtcggagtaa agttaaataa
    12121 gatgattatc ctatttgtcg gggtaatggc actcttaaca ctaacaagcg atatcatgac
    12181 taccctagta ttttgagagt atctaggtgt agtcaggttt tttctgattt tattttatag
    12241 aaattaccta agactccgat catcggttat tacactggta gcctcacggt ttggtgatgt
    12301 ctgtctattc ctactaatag cgttaagctg ttacaaatac tataatccaa tagtagtctg
    12361 ctgtatattt tttttcataa taataacaaa gagtgcggga ttcccgtttg ttagctggct
    12421 gttagaagca atgcgtgccc ccacaccagt gaggtcactt gtgcattctt caacgttggt
    12481 agctgctgga gtttgatttg ctatgcgtta cgatatgttt aaatttttca atgattgttt
    12541 gattattatc tcgatacttt tactaacaat ttttatcaca ggaacctgtt gtttcttctt
    12601 tcttgacttg aagaagatcg ttgcgttgtc gacttgtaaa aatatctctt gatgcctatt
    12661 ttacctgctt tgcggcgatg tatccttgtc actgtttcag ttagttagcc acggagtgtc
    12721 taagtgtcta ctgtttatgc ttgttggtga cgttatgagt gggtcggctg gatcccaagc
    12781 caggaattgt gtgtatgccc cgcgtttata cggtaaatga ggcttatttg gcttgttttc
    12841 tataatatta ggtctatccg gggccccttt catcggtgtt tttttcacta agcatttcct
    12901 tctcagaaaa tttaggtcta gatctagact tctacttgta gtattcgttt acttatgtgt
    12961 tttcctgtct tacttctact cctttcgatt atgcagagtg ctatccaact tatactgtag
    13021 ctccaacgta ggagtattgt tctctttcaa ttcagggcta atggtgtact tttggctttt
    13081 tataaactac tatatagctt catcattgga tgaaaccact cttgttggta acctgtcatc
    13141 tgcaatgtta atgctatttc agctagcctc atgttttaca gcgtacttat tctataaaag
    13201 taacatgtta agatcttggt ctagcagcct ttttggttgt gacaaaattg tcgagagagt
    13261 ttatgattta tacgcatctg ttgtggatgc tgttagacta ttctactttc ggtgagacag
    13321 ctacacttta ggagtacttc agggcaaagg tgtgaagttt attaacttat tcaacttata
    13381 caatcttaac tttataatgt tctagtatat taacatgggg tttatttata atgggttagt
    13441 atattaacat ggggtttatt tataacataa ataggttatt cggcattgtt cttgtagaat
    13501 aaagtt
//
