# Supplementary material for: Genome skimming is a low-cost and robust strategy to assemble complete mitochondrial genomes from ethanol preserved specimens in biodiversity studies
Source: PeerJ. 2019 Sep 13;7:e7543. doi: 10.7717/peerj.7543 (PMC6746217; doi:10.7717/peerj.7543)
Supplement: Supplemental Information 1 — This file is for review only, these are the assembled mitogenomes that are being deposited in genbank. They are not available in GenBank yet due to the embargo. [file peerj-07-7543-s001.zip › mitogenomes/DMA97.gb]

LOCUS       DMA97                  16296 bp    DNA     circular UNA 12-JAN-2019
DEFINITION  .
ACCESSION   urn.local...w-8tlst0p
VERSION     urn.local...w-8tlst0p
KEYWORDS    .
SOURCE      
  ORGANISM  
            .
FEATURES             Location/Qualifiers
     tRNA            1..64
                     /product="mitochondrially encoded tRNA isoleucine"
     source          1..16296
                     /organism="Paratrichobius longicrus"
                     /organelle="mitochondrion"
                     /mol_type="genomic DNA"
     tRNA            complement(62..130)
                     /product="mitochondrially encoded tRNA glutamine"
     tRNA            130..197
                     /product="mitochondrially encoded tRNA methionine"
     CDS             198..1188
                     /gene="MT-ND2"
                     /product="mitochondrially encoded NADH: ubiquinone
                     oxidoreductase core subunit 2"
                     /transl_table=5
     gene            198..1188
                     /gene="MT-ND2"
                     /product="mitochondrially encoded NADH: ubiquinone
                     oxidoreductase core subunit 2"
     tRNA            1186..1254
                     /product="mitochondrially encoded tRNA tryptophan"
     tRNA            complement(1247..1310)
                     /product="mitochondrially encoded tRNA cysteine"
     tRNA            complement(1311..1376)
                     /product="mitochondrially encoded tRNA tyrosine"
     CDS             1375..2908
                     /note="""start codon not determined"
                     /transl_except="(pos:2908,aa:TERM)"
                     /gene="MT-CO1"
                     /product="mitochondrially encoded cytochrome c oxidase I"
                     /transl_table=5
     gene            1375..2908
                     /gene="MT-CO1"
                     /product="mitochondrially encoded cytochrome c oxidase I"
     tRNA            2909..2974
                     /product="mitochondrially encoded tRNA leucine 2"
     CDS             2977..3655
                     /note="""start codon not determined"
                     /transl_except="(pos:3655,aa:TERM)"
                     /gene="MT-CO2"
                     /product="mitochondrially encoded cytochrome c oxidase II"
                     /transl_table=5
     gene            2977..3655
                     /gene="MT-CO2"
                     /product="mitochondrially encoded cytochrome c oxidase II"
     tRNA            3656..3726
                     /product="mitochondrially encoded tRNA lysine"
     tRNA            3726..3795
                     /product="mitochondrially encoded tRNA aspartic acid"
     CDS             3796..3954
                     /gene="MT-ATP8"
                     /product="mitochondrially encoded ATP synthase 8"
                     /transl_table=5
     gene            3796..3954
                     /gene="MT-ATP8"
                     /product="mitochondrially encoded ATP synthase 8"
     CDS             3948..4622
                     /gene="MT-ATP6"
                     /product="mitochondrially encoded ATP synthase 6"
                     /transl_table=5
     gene            3948..4622
                     /gene="MT-ATP6"
                     /product="mitochondrially encoded ATP synthase 6"
     CDS             4622..5410
                     /gene="MT-CO3"
                     /product="mitochondrially encoded cytochrome c oxidase
                     III"
                     /transl_table=5
     gene            4622..5410
                     /gene="MT-CO3"
                     /product="mitochondrially encoded cytochrome c oxidase
                     III"
     tRNA            5414..5476
                     /product="mitochondrially encoded tRNA glycine"
     CDS             5477..5827
                     /gene="MT-ND3"
                     /product="mitochondrially encoded NADH: ubiquinone
                     oxidoreductase core subunit 3"
                     /transl_table=5
     gene            5477..5827
                     /gene="MT-ND3"
                     /product="mitochondrially encoded NADH: ubiquinone
                     oxidoreductase core subunit 3"
     tRNA            5832..5896
                     /product="mitochondrially encoded tRNA alanine"
     tRNA            5896..5958
                     /product="mitochondrially encoded tRNA arginine"
     tRNA            5961..6025
                     /product="mitochondrially encoded tRNA asparagine"
     tRNA            6024..6089
                     /product="mitochondrially encoded tRNA serine 1"
     tRNA            6090..6156
                     /product="mitochondrially encoded tRNA glutamic acid"
     tRNA            complement(6173..6236)
                     /product="mitochondrially encoded tRNA phenylalanine"
     CDS             complement(6237..7938)
                     /note="""start codon not determined"
                     /transl_except="(pos:complement(6237),aa:TERM)"
                     /gene="MT-ND5"
                     /product="mitochondrially encoded NADH: ubiquinone
                     oxidoreductase core subunit 5"
                     /transl_table=5
     gene            complement(6237..7938)
                     /gene="MT-ND5"
                     /product="mitochondrially encoded NADH: ubiquinone
                     oxidoreductase core subunit 5"
     tRNA            complement(7954..8018)
                     /product="mitochondrially encoded tRNA histidine"
     CDS             complement(8020..9357)
                     /gene="MT-ND4"
                     /product="mitochondrially encoded NADH: ubiquinone
                     oxidoreductase core subunit 4"
                     /transl_table=5
     gene            complement(8020..9357)
                     /gene="MT-ND4"
                     /product="mitochondrially encoded NADH: ubiquinone
                     oxidoreductase core subunit 4"
     CDS             complement(9351..9641)
                     /gene="MT-ND4L"
                     /product="mitochondrially encoded NADH: ubiquinone
                     oxidoreductase core subunit 4L"
                     /transl_table=5
     gene            complement(9351..9641)
                     /gene="MT-ND4L"
                     /product="mitochondrially encoded NADH: ubiquinone
                     oxidoreductase core subunit 4L"
     tRNA            9644..9709
                     /product="mitochondrially encoded tRNA threonine"
     tRNA            complement(9710..9775)
                     /product="mitochondrially encoded tRNA proline"
     CDS             9778..10293
                     /gene="MT-ND6"
                     /product="mitochondrially encoded NADH: ubiquinone
                     oxidoreductase core subunit 6"
                     /transl_table=5
     gene            9778..10293
                     /gene="MT-ND6"
                     /product="mitochondrially encoded NADH: ubiquinone
                     oxidoreductase core subunit 6"
     CDS             10293..11429
                     /gene="MT-CYB"
                     /product="mitochondrially encoded cytochrome b"
                     /transl_table=5
     gene            10293..11429
                     /gene="MT-CYB"
                     /product="mitochondrially encoded cytochrome b"
     tRNA            11428..11492
                     /product="mitochondrially encoded tRNA serine 2"
     CDS             complement(11509..12456)
                     /gene="MT-ND1"
                     /product="mitochondrially encoded NADH: ubiquinone
                     oxidoreductase core subunit 1"
                     /transl_table=5
     gene            complement(11509..12456)
                     /gene="MT-ND1"
                     /product="mitochondrially encoded NADH: ubiquinone
                     oxidoreductase core subunit 1"
     tRNA            complement(12458..12519)
                     /product="mitochondrially encoded tRNA leucine 1"
     rRNA            complement(12520..13848)
                     /product="mitochondrially encoded 16S RNA"
     tRNA            complement(13849..13919)
                     /product="mitochondrially encoded tRNA valine"
     rRNA            complement(13920..14717)
                     /product="mitochondrially encoded 12S RNA"
     misc_feature    14718..16296
ORIGIN      
        1 aatgaattgm ctgattaaag gattactatg ataaagtaaa taatgtaatt aattacattc
       61 attatattta atagaattaa actatttcca aaagaatcaa aatcttttgt gcatcataca
      121 cwaaaatata aaaagataag ctaattaagc tattgggctc ataccccact tataaaggta
      181 aattcctttt ctttttaatt tttaataact catcaaaatt aatttttata attatactaa
      241 taattagaac catttttatt atttcttcta attcatgaat tacaatatga ataggaatag
      301 aaattaattt attatctttt attcccctaa taagaaataa taaattaata tcatctgaag
      361 cttcattaaa atatttcctt attcaaacat ttkcttcatc aattatatta atatcaataa
      421 tcataactat aaattatcaa ataattttat ttaaaatatt aattataata tctattttat
      481 taaaaatagg tkcagctcca tttcattttt gaataccaat cattatagaa ggaatatcat
      541 gaaataattc attattacta ctaacatgac aaaaaattgc cccaataatt ataatctctt
      601 atataataat taataaaatt atatttataa gaattacttt atctgcattt attggagcta
      661 ttggaggact aaatcaaaca tccttacgta aattaatagc atattcatca attaatcaca
      721 taagatgaat attaataaga attatatata gtcacacaat atgattaata tatttcttaa
      781 tttattcaat tattatatta acaattatta ttaacttaaa ttcaataaaa atttcccaca
      841 taaatcaact attttcatca ttttattata ataaaacact aaaattctta tttataataa
      901 atctattatc aataggagga ttacctcctt tttcaggatt tttaccaaaa tgaatattaa
      961 ttaattttat aattaataat aaccaatttt taatattatt cttattaatt attttttctc
     1021 taattacatt attttactat ttacgattat gttttgcatc atttatatta aattattctg
     1081 aaaataattt aaataatttt tgtttaaata acaaaacaat taatattaca ttaacttcat
     1141 tatcattatt tagattatta ctattaccmt tatatttttt actttaaaga ctttaagtta
     1201 aacaaactaa tagccttcaa agctaaaaat ataagtatta tcttttaagc cttagtaaaa
     1261 ttattactcc tttaaatttg caatttaata tcatttttga ctataaagct tgattaaaaa
     1321 gattttcatc ttataaataa atttacagtt tactacctat tatcagtcat ttaatcgcaa
     1381 caatgatttt tttctacaaa tcataaagat attggaacth tatattttat ttttggatca
     1441 tgatctggaa taattggtac atctcttagt attattattc gaacagaatt aggacaccct
     1501 ggatctctaa ttggtaatga tcaaatttat aattcaattg taactgctca tgcatttatt
     1561 ataattttct ttatagttat accaattata attggaggat ttggaaattg attaattcca
     1621 ttaatayttg gatctccaga tatagctttt cctcgaataa ataatataag attttgatta
     1681 ctacctccmt mmattwactt tcttattata ngahkaatkg tagaaaatgg agctggtact
     1741 ggttgaacag tttacccacc yttatcmtcd actattgctc awagtggktc htcagttgat
     1801 ttagctattt tttcattaca tatagcagga atttcctcaa ttttaggtgc aattaatttt
     1861 attactacta ttataaatat acgagcmata ggaatttcaa tagatcgaat acctttattt
     1921 gtttgatctg ttattattac tgcattamtt ttactattat cattacctgt tcttgctgga
     1981 gctattacta tattattaac hgatcgaaat tttaatacht cattctttga tcctgcagga
     2041 ggaggvgatc caattcttta tcaacactta ttttgatttt ttggtcatcc agaagtttac
     2101 attttaattc taccaggatt tggtataatt tcacatatta ttagacaaga athtggaaaa
     2161 aaggaaacat ttggttccct aggsataatt takgctatat taacaattgg aktwttaggt
     2221 tttattgtat gagctcatca catatttach gttggtatag amgttgatac acgagcttat
     2281 ttcacttcag ctactataat tattgcagtt ccaacaggaa ttaaaatttt cagttgatta
     2341 gcaactttah atggahctta ctwacattat tcaccatcaa tthtttgatc attagghttt
     2401 gtttthmtat ttacmgtagg aggattaaca ggwgtawtkc tagctaattc mtcmwttgat
     2461 attattytac atgatacata ttatgttgtt gctcattttc attatgtatt atcaatagga
     2521 gcagtttttg ctattttagc aggttttatt cactgatatc cattatttac wggattatca
     2581 ttaaattyaa aaatattaaa atmtcaattc ttaattatat ttacaggagt aaatataaca
     2641 ttttttccac aacatttwct aggawtatct ggmatacctc gacgatattc mgattamcct
     2701 gatgcatata cmwtatgaaa cmttatatca tcmatyggat ctacaatttc attattadgt
     2761 attttaatat ttatattcat tatttgagaa agaataatct twmaacgaag tattattttt
     2821 tcaaaccaac ttaattcatc aattgaatga ttccaaaata ctccyccatc tgaacattca
     2881 tattcagaac ttccattatt aactaatttc taatatggca gattagtgca atggatttaa
     2941 acctcattaa taaagtattt aacttttatt agaaaaatgt caacatgaat aaatataaat
     3001 actcaagata gaaattctcc tttaatagaa caattaattt tttttcatga taactcatta
     3061 ataattttaa taataattac tattatagta tcatatttaa taamacaatt attctttaat
     3121 aaattaatta atcgattctt actacatgga caaacaattg aaattatttg aacaattata
     3181 ccagcaatta ttttattatt tattgcattt ccttcattac gaattcttta tttattagat
     3241 gaaattaata atccaactat tactttaaaa kcaattggtc atcaatgata ttgaaaatat
     3301 gaatattctg attttaatat tgaatttgac tcttatataa ttccttcaaa tgaaataaat
     3361 aataatatat ttcgattact tgaagtagat aamcgaatta tcttacctat aaattctcaa
     3421 attcgaatac tagttacagc agctgacgta attcattctt gaacaattcc ttcaataggt
     3481 gtaaaaattg atggaacacc tggtcgctta aatcaaatta gattcttaat taatcgacca
     3541 ggtttattct atggacaatg ttcagaaatt tgtggagcaa atcacagatt tataccaatt
     3601 gtaattgaaa gaattcctat taactttttt attaattgaa ttaatataaa taaatcatta
     3661 gatgactgaa agcaagtatt ggtctcttaa accttaacat agtaaattag caattacttc
     3721 taatgaaaaa attagttaaa ttataacatt agtttgtcaa actaaaatta ttatatatam
     3781 atatattatt ttttaattcc acaaatatcm cctataaatt gaattctatt aataattata
     3841 ttttcaatga tttttttttt htttttaata attaattact tttcttttaa tccaaaaata
     3901 ccttcttttt taaaaagaaa ttttaaaaca aaaaaaataa attgaaaatg ataactaatc
     3961 tattctcaat ttttgaccca tcttcaaata ttataaatat atcactaaat tgaataagat
     4021 caataattgg attactatta attccaccta tatattgatt aattccatca cgatataata
     4081 aaatatgaaa tttaatttta aattaactac ataatgaatt taaaatttta ttatcacctt
     4141 cattaaaagg aagaacacta atattmatta kaatattttc aataatctta tttaataatt
     4201 ttataggttt atttccatat atttttacca gatctagtca tttaattttt acattaactt
     4261 tatcattacc attatgaata ggattaatac ttaatggatg attaaatttt acaaataaca
     4321 tattttctca tttaattcct caaggaactc ctccaatttt aataccattt atagtatgta
     4381 ttgaaacaat tagaaacatc attcgaccaa taacattagc aattcgatta acagcaaata
     4441 taattgctgg tcatttatta ataacattat taagaagaac tggaaattca ttatcaaaca
     4501 tattattaat aattttaatt ttaacacaaa ttatattaat aacattagaa tcagcagtag
     4561 caattattca atcatatgta ttttcaattt taataacatt atattctaga gaaattaaat
     4621 aatgataact aaccaaaatc atccatttca tttagttgat tacagaccat gacctttaac
     4681 agcctcaatt ggaacaataa catcaataac aggattaatt atatgattta acaaacataa
     4741 tatttactta tttactattg gaaatataat tattatatta acattatatc aatgatgacg
     4801 tgatattaca cgtgaaagaa cattccaagg aatacataca tcaaatgtac aaaaaagact
     4861 tamacttgga ataattttat ttattatttc tgaactattt ttttttattt cattcttctg
     4921 agcttttttt catagaagat tatctcctaa cattgaaatt ggaataaact gacctccaat
     4981 aggtatttat acatttaacc cttttcaaat tccattatta aatactatta ttttattaac
     5041 atcaggaatt actgtaacwt gaactcatca taatttaata ttaaataatt tttctcaaac
     5101 tatacaaaga ttatttttta caattatttt aggaatttac tttacaattc tmcaatgwta
     5161 tgaatatatt gaatcaaaat ttactattkc agactcaatt tatggatcta cattttttat
     5221 agcaacagga tttcatggaa ttcatgtaat tattggaaca tcatttcttt tactttgctt
     5281 aatccgccat ttaaattttc atttttcaaa acaacgacac tttggatttg aagctgcagc
     5341 ttgatattga cactttgtag atttaatttg actttthcta tatattataa tttattgatg
     5401 aggaaaataa aatatttata tagtataata agtatatttg acttccaatc ataaagtcta
     5461 tttaatagta taaataatat taatattaat aacaataaga atactaatta ttataatttc
     5521 attaattata atattaatag catcattttt atcaaaaaaa aaaaaaattg atcgtgaaaa
     5581 atttacacct tttgaatgtg gattcgaccc acattcatct tctcgaatac cattttctat
     5641 acgatttttt ttaattacaa ttatatttct aatttttgac gtagaaattg cattaattat
     5701 accaattatt ttaattttca aaatatcaaa tatactatca awaacattaa caattatttt
     5761 atttatttta attttactaa ttggattata tcatgaatga aatcaaggaa tattaaaatg
     5821 atcataataa tagggttgta gttaaaaata acagttaact tgcatttaaa aattattgaa
     5881 atttcaatct accttaaata agaagcaaat tttgcaatta gtttcgacct aacaattggt
     5941 ataaaatacc cttatttaaa ttaattgaag ccaaaaagag gcttatcact gttaatgata
     6001 taattgaatt taatttccaa ttagaagtat aatgaataaa aaaaagctgc taactttatt
     6061 tttaatggtt aaattccatt aatacttcta tttatatagt ttaataaaaa cattacattt
     6121 tcaatgtaaa tttaaaataa ttttttttta taaattacta aaaaaaatta tttattcaaa
     6181 aattatttaa tttccttaat atcttcaata ttatactcta tataagctat ttgaataaat
     6241 aaataaaata ataaaaataa atcaaataat aaatcttaat aaataaatct ttaatctatt
     6301 attatgaatt aaataattta acttagacat atctttaatt aaaaaaaata aaccatttct
     6361 accaaaatac tctaatcaac taacatcaaa cttataaaca aattttccaa ttaataaaaa
     6421 ataatttact aacccatacg taaaaatact aggtataaat catatatttc ctaaaaaatt
     6481 tcttkaaaaa taaaaatata tagatttatt aaaataatat aaagatacat tattaatata
     6541 atatccaatt aatmctccaa ataaaactac aaataatgtt aaaattttta aataaaatgg
     6601 taaaacaata atctttggag ttttaaaaat taatcaacta attattctac cagcaattac
     6661 tctaaaaatt attaataata wtattctttt taatataatc aatctctcat cattaacaat
     6721 atttaatgaa taaaatataa aattttttat tattaaaaaa tatattaacc gaatagaata
     6781 acaaactgtt aatccagttg aaataaaata taaaaaaaaa attaaaaaat taatattagc
     6841 taaacaaatc atttccaaaa ttaaatcttt tgaataaaac ccagctaaaa aaggtattcc
     6901 acataatgct aaattagcaa cattaaaaat tgaagaagta ataggtatta taaatcttaa
     6961 acttcctatt aatcgaatat cttgacaatt atttatatta tgaataatta aacctgcaca
     7021 tataaacatt aaagctttaa ataaagcatg tattaataaa tgaaaaaatg ctaaatcatt
     7081 atacccaatt atcaaaatcc ccattatcaa acctaattga cttaatgtag ataaagcaat
     7141 aatttttttt aaatcaaatt cataatttgc tcchaatcct gctataaata tagttaatct
     7201 tgataaaatt aataacaatt gaattataaa taaatttatt aataactmat taaatcgaat
     7261 taataaataa attccagcag taactaaagt agaagaatga actaaagcag atacaggagt
     7321 tggtgcagct atagcagcag gtaatcatga acaaaatgga atttgagctc ttttagttat
     7381 agcagctaaa ataattaaac tamtaataat aacmamttct aaactaawaw catttataat
     7441 aaaaataaaa tttcatgaac caaaacttaa tattcatgaa attactatta acatagcaac
     7501 atcacctaaa cgatttatta aaacagtaat tatwccagca ttataagatt taatattttg
     7561 ataataaatt actaaacaat aagaaactaa acctaatcca tctcaaccta ataaaattct
     7621 aattaaatta ggactaataa ttaataaaac tatagaaata ataaacataa taaccaatat
     7681 aataaatcga tttaaattaa tatcacctaa tatatattct cttctataaa aaattactaa
     7741 actagaaatt aaaaaaacaa aagataaaaa tattattrac attcaatcaa taaataatct
     7801 tattctaatt ctaaatctat taaaagaaat aatttcaaaa tcataaaatt maactaaatc
     7861 atttaataaa taatataaac taaaaaaaaa aaaaataaat atgaaaaaaa aaaaaaaaaa
     7921 aaaattaaga aaacaaattt tattattata aataatttaa aaagaattaa tcttatcatt
     7981 gataccacaa atcaatattt taaataaact atttaaatat aatcataata ataataaatc
     8041 actttttaaa attaaaaaat ttaaaggtaa tcaatgtaat aataataata aatattcccg
     8101 aatagaagct attctaaatg aaaataatcc tgaatatatt aatccatgct gactatatga
     8161 atataaatat aatgaataag aagcactaaa aaatgataaa aaagaaataa aaattattgt
     8221 tcatcaagat caacatacta ttctattaat taataaaatt tctcttaata aatttaatga
     8281 aggaggagct gatatattaa ctgaaattaa taaaaatcat cataatgata tagatggtat
     8341 aaaattaatt atacccttat taataaataa acttcgacta ttaagtcgct cataattaat
     8401 atttattaaa caaaacattc ccgaagaaca taatccatga ccaatcatta ttaaataaga
     8461 accacaammt mccgaataaa atattgttat aattcctatt aatactaaac ttatatgagc
     8521 aactgatgaa taagcaatta atgattttaa atcaatttga cgtaaacata ttaatctaac
     8581 taatattgaa ccaactaatc taattctaac tcataaaaaa tttaatttta taccaattaa
     8641 ctgaaatata catattactc gtaataaacc atatcctcct aattttaaca tcacaccagc
     8701 taaaattatt gacccagcaa taggagcttc aacatgagct ttaggtaatc ataaatgaac
     8761 taaaaacatt ggtattttaa ctaaaaaagc taataataat gaaaaatata aaaaatcatt
     8821 aataaattga taattataaa ttaaataaaa atttaaagtt ttaattaaaa aattaatata
     8881 aataatacca atcaatatag gtaaagaaac taataaagta taaaataata aatataaacc
     8941 agctttaatt cgctcaggtt gataacctca tcctaaaatt aaaaataaag ttggaamtaa
     9001 tcttctttca aaaaaaaaat aaaataaaaa taaatttata cttctaaatg ttaaaaataa
     9061 aaaaattaat aaaaataaat tatttaataa aaataactta taataatttt tatttttata
     9121 aattatttct ctagctatta atattaatga aataattcaa aaactcaata gcaataatcc
     9181 ataagatata atatcacatc ctaaaaaata agaaattatt ctaaaataat tatatttatt
     9241 acttattaat aaaaaaataa aactaattaa taaaaataat aactgtacca ttmaataaaa
     9301 attttctaaa aaacaaatag gaattattaa acataaaaaa ataaaaattt ttaacataat
     9361 atattaaaac tttgaaaata atcatttcca tgagttcgaa ttattgaaac taaaattgat
     9421 aaacctaatg caccttcaca tacactaaaa actaaaaaaa ttaataaaat ataaaattca
     9481 taacttatta ttaataaata tatatataat aatataaata atcttaatac aatatattct
     9541 aaacataata atataaacaa taaatgtttt cgattagaaa taaatataaa acatccaata
     9601 aaaaaaataa aaatataaat ataaaaataa aaatttatca ttagttttaa taktttaaaa
     9661 aaaaaaacat tggtcttgta aatcaaaatt aagaaattct tttaaaacat caagaaaaaa
     9721 gataattctt tatcattaat ttccaaaatt aatattttta ataaactatt tcttgaaatt
     9781 atacaattta tattttatta tttaataatt attattaatt ttttatttat aaaaactaat
     9841 catcctatat caatakgatt aactttatta atacaaacat taataatttc aattaattca
     9901 agtataatca attgttgata ttcctatata ttatttatca tttttattgg aggtatatta
     9961 gttttattta tttatgtaac atcattagca tcaaatgaaa ttttctcatt taaacttaat
    10021 attatttatt ttatttttat attaacaata ttaacaataa tattttattt tatttttgat
    10081 aaaatatata tatatatata tataaatcaa gaaacaaata cttttaatat aaaaaacatt
    10141 aataatgatt taatattttc attatataaa ttatataatt tcccaacaaa cttattatca
    10201 attttactaa taatttattt attaattaca ttaattgcaa gagtaaaaat tacattaatt
    10261 tcaataggac ctttacgaca aacattaaac taatgaattt acctttacga aaaattcacc
    10321 ctatttttaa aattataaat aatttattaa ttgatttacc tacaccaatt aatatttcta
    10381 tttgatgaaa ttttggatca cttcttggaa tatgtttaat aattcaaatt atttcaggtc
    10441 tatttttagc aatacattat acagctgata ttaatatagc atttaataga gttattcata
    10501 tttgtcgaga tgttaataat ggttgattat tacgaacaac tcatgcaaat ggtgcatcat
    10561 ttttttttat ttgcatttat ttacatattg gtcgaggtat atattataat tcatatttat
    10621 ctactattac atgattaatt ggagtaatta ttttattttt agtaatagct actgcattta
    10681 taggatatat tcttccttga ggtcaaatat ctttttgagg kgctacagtt attachaatt
    10741 tattatccgc aattccatat ctaggaaaaa tacttgttca atgaatttga ggaggttttt
    10801 cagttgataa tgcyacttta actcgattct tttcatttca ttttattttt ccatttatta
    10861 ttctakcaat aataataatt catttattat ttttacatca aacaggttca aataatccaa
    10921 taggattaaa ttcaaatatt gataaaattc cttttcatcc atattttacc attaaagata
    10981 cattaggatt tattataata attataatat tattaatttt aacattaata aatccatata
    11041 tattaggtga tcctgataat tttattccag ctaatccaat agtaacacct cctcatattc
    11101 aacctgaatg atattttcta tttgcatatg caattcttcg akctattcct aataaattag
    11161 gaggagtaat tgcattaatt atatcaatta taattttaat aattatacca ttttatcaaa
    11221 aaagaaaatt tcaaggtatt caattttatc cattaaataa atttttattt tgattatttt
    11281 ttactaatat tttattatta acatgaattg gtgcacgacc agttgaacct ccttatattt
    11341 taataggaca aattttaaca attacatatt ttttatattt tataataaat caattattag
    11401 catcatgatg agacaatatt attaattagt taatgagctt gaaaagcata tgttttgaaa
    11461 acataagata gaaaaaaaaa ttctattaac tttactaatt ataattattt atatatatat
    11521 aaataaaaat aattttaaac caattataat aactaataaa tttaatgaaa atggtaaaaa
    11581 tctcctmcat gctaaataca ttaatttatc ataacgaaac cgtggaaatg aaccacgaat
    11641 tcaaataaaa ataaaagaaa taaatattaa tataaaataa aatattaaag taaataaatt
    11701 tccacctaaa aatattaaac aaaataatat acttataaat aaaattcttg aatattcagc
    11761 taaaaaaatt aaagcaaatc ctccacttct atattcaaca ttaaatcctg aaacmaattc
    11821 tgattcacct tcmgcaaaat caaaaggagt acgattagtt tcagctaata aaataataaa
    11881 tcaaactaat gataaaggaa aaaatataaa aataaaaaaa atattttttt gaaatttaaa
    11941 aaaaaaaaaa aaattkaaac tatcaattat taaaattaat cttaataaaa ttaatgctaa
    12001 tctaacttca taagaaatag tttgagcaac agctcgtaaa cttcctaata atgcataatt
    12061 tgaatttgat gatcaaccag caattattaa accataaaca cctattctaa tacaacataa
    12121 aaaaaataaa attcctaatt caaatctata taaattaata aacataggaa tacatattca
    12181 tgtaaataaa gaaataaata aagaaaaaat tggacataaa taatatgaaa aataatttga
    12241 tattaatgga tatacttgtt ctttagtaaa taatttaatt gcatcacaaa atggttgaaa
    12301 aattcctatt aatctaactt tattaggacc tttacgaatt tgaatataac ctaaaatttt
    12361 tcgttcaaat aatgttaaaa atccaactcc tactaaaaca aataaaawta ataataaact
    12421 taaaataatt aataaataac aatctttata ataaatgtac tatttgtaaa camtacataa
    12481 ataaattcta aatttattgc actaatctgc caaaatagta ttaattatat taattaaaat
    12541 aaatatttta tattatataa taaatccttt cgtactatat tatattaaaa atttaaagat
    12601 agaaaccaac ctggcttacg ccggtmtgaa ctcagatcat gtaagatttt aaaagtcgaa
    12661 cagacttaaa atttaagctt ctacacctaa acctatatct taatccaaca tcgaggtcgc
    12721 aatcaatttt attaataaga actctccaaa attattacgc tgttatccct aaagtaactt
    12781 attttattaa tcattaataa tggatcaaat attacattaa tttatgaaaa atattaatta
    12841 aaagtttaat aaattttaat atcaccccaa taaaataaat aatttaataa aatattattt
    12901 aaatataaat atataaataa atttattata aagatttata gggtcttctc gtcttttaaa
    12961 taaattttag cttttttact aaaaaataaa attcaaataa aatatttaaa tgaaacagtt
    13021 tatatttcgt ccaaccattc atactagctt tcaattaaaa aactaatgat tatgctacct
    13081 ttgcacagtt aatatactgc ggccgttaaa attatcactg ggcaggttag actttaaaat
    13141 aattctcaaa aagacatgtt tttgttaaac aggcgaatat tttattttgc cgaattcttt
    13201 atttaaaatt atatatatat atatatatat atttatataa tattaattta ctaatttaat
    13261 cattttatct tattaactaa tattaataat aattctttaa taaatactta aattttaaaa
    13321 aatctttatt attattatat aaattataac actttttcta ataataacta attctaagct
    13381 tatatttata atatataaaa tataattata aaaattttta ttatagctta tcccataata
    13441 aattaaattt tataaattaa ttaatttaaa ataaaataat taattaaaaa attctaaatt
    13501 aaatttattt cttaaagaac tagatacctt taaaaccgaa taacttttaa tttctaatat
    13561 aaaattatta ataattttga tacattaaat aaaattttat attaactctt ttaaaatcga
    13621 gaaatttatt attaaataaa ttttatttaa ttaactctga tacacaagat acaataaact
    13681 aaattttctt atataattat aatttttcat aatatttcaa tattccttta cagtactaat
    13741 aatctataat taaataatat tttttcaaaa atatactaaa aattttttat tataaatatt
    13801 tttaataata ttaaaattaa actaaaaaat taaataaata aatctaaatc aatttataat
    13861 gatttgcaca cwatcatttc aatgtaaatg aaatacttta ctaattaagc tttaaattgc
    13921 attctagata cactttcmag tacatctact atkttacgac ttatcttakc ttaataataa
    13981 gagtgacgrk cdatatgtac atattttaka rctataktca aattattaat ctttataatt
    14041 ttacttcmaa wtccmatttt aataatcttt tcataattat atccataaat aaytttattk
    14101 taamhcatkt mtacttamat attagctaca mmttkatttg atataatttc aaatataama
    14161 tcttaaaaat taatmmttmt ttaamaattt tttataacam mkatatataa amtdattaam
    14221 aaatktamgt taggthhatm gtkrattatc dattatadaa cadktthctm tkdatagttt
    14281 waaatacckc maaatttttt aagtttcaag atcwtatcta ttactacctt agtttttaaa
    14341 tttataattt taataatagk gtatctaatc mtagtttaca aaaaaatttt tmaaktttca
    14401 ttctatataa tttttaaaaa tttaaaaatt tcacctaata aatttaaatt attttacaat
    14461 ttaatataat taacttaatt ctaaaaaaat ttacttgtat tatttgtata accgcaactg
    14521 ctggcacaaa tttagttaat acttaataga tatttctatt tctaaatttm cttaattaat
    14581 aattttcatt attgtatata aataataata taattataaa aataaattta atattattaa
    14641 aatattaaat aatacacact aaaattcaca tataaataaa atctaaaata aatttttaag
    14701 ctaaaattaa acttttaaat tataaaaaaa attaagtaaa caaataattt tttataataw
    14761 ywtawawaca awaaayaata ttwwwbwamw wayaaataat ttaaatttta aataaaaytt
    14821 ctaaaaattt tatacccyta atataaaaca atdaataatt tttwwwaaty aattttaaat
    14881 taaattwcaa mttaatatac aaaacaataa ataatattwt trwaaaaata aataatttaa
    14941 atwttaaata aaayttctaa aaattttata ymhhtaatat amaacaatda ataatttytt
    15001 wwwatyaatt twawmtwaaa twwmaaytwa mtawammaww maataaawmw tatytttkma
    15061 mmmatamata atttamattt tamataaaay ttctamaaat tttatacccy taatatamaa
    15121 caatdaatwa ttttttwwaa tyaattttaa atkaaattwm aacytaatat ahaawamaat
    15181 amataatatt wttraaaaaa traataattt aaattdtaaa taawayttct amwaatwwta
    15241 wahccytaat ataaaacaaw dwataatttt ttwwaatyaa ttwwaaatta aattwcaact
    15301 taawahayaa aacaawaaat aatatttttg aaaaaataaa taatttaaat tttaaataaa
    15361 ayttctaaaa attttatmcc yytaatataa aacaatkaat aatttttwam atyaatttta
    15421 aattaaatta caacttaata tacaaaacaa taaataataw wwtataactc caaatgtcat
    15481 tatatatgaa tatataataa tactactata ttttaatata taatatataa tctctaaaaa
    15541 aaatattatt tattatattt atataatgga gcataaatca atgattgtat tataaatata
    15601 tatatatata tatatataaa gtatataaat tatttatata tatatatata tttatataat
    15661 tataatatth atatatatat atatattaat ataaattaya tatatataaa ttaaaycata
    15721 taaataatcg tatattaata aattattata tagatttata aataaggtat tccgaaatta
    15781 tataatgaaa tattattatt atattaatat agattaatat aactcyaaat gtcattatat
    15841 atgaatatat aataatacta ctatatttta atatataata tataatctct aaaaaaaata
    15901 ttatttatta tatttatata atgraryata aatmaatrat trtattataa atatatatat
    15961 atatatatat aartatataa attatttata tatatatata tatttatata attataatat
    16021 thatatatat atatatatwa atataaatta ywtatatata wattawayya tataaataat
    16081 cgtatattaa taaattatta tatagattta taaataaggt attccgaaat tatataatga
    16141 aatattatta ttatattaat atagattaat ataactccaa atgtcattat atatatatat
    16201 atatatatat atatatatac taaaataaat tatttatatt aattaaacat aaaaatttaa
    16261 ttaatataat atttttatat ttatttttta aaaaat
//
