# Supplementary material for: Genome skimming is a low-cost and robust strategy to assemble complete mitochondrial genomes from ethanol preserved specimens in biodiversity studies
Source: PeerJ. 2019 Sep 13;7:e7543. doi: 10.7717/peerj.7543 (PMC6746217; doi:10.7717/peerj.7543)
Supplement: Supplemental Information 1 — This file is for review only, these are the assembled mitogenomes that are being deposited in genbank. They are not available in GenBank yet due to the embargo. [file peerj-07-7543-s001.zip › mitogenomes/DMA95.gff]

##gff-version 3
##source-version geneious 8.1.9
DMA95	Geneious	region	1	14588	.	+	0	Is_circular=true
DMA95	Geneious	misc_feature	14518	14588	.	+	.	Name=Control Region
DMA95	mitfi	tRNA	12476	12537	9.30000021437E-10	-	.	Name=MTTL1
DMA95	mitos	CDS	6248	7887	5.053444476E8	-	.	Name=MTND5
DMA95	mitos	gene	6248	7887	5.053444476E8	-	.	Name=MTND5
DMA95	mitos	CDS	1368	2901	1.153538535E9	+	.	Name=MTCO1
DMA95	mitos	gene	1368	2901	1.153538535E9	+	.	Name=MTCO1
DMA95	mitos	CDS	8037	9374	4.313857E8	-	.	Name=MTND4
DMA95	mitos	gene	8037	9374	4.313857E8	-	.	Name=MTND4
DMA95	mitos	CDS	10313	11449	6.482675574E8	+	.	Name=MTCYB
DMA95	mitos	gene	10313	11449	6.482675574E8	+	.	Name=MTCYB
DMA95	mitos	CDS	198	1184	1.339522484E8	+	.	Name=MTND2
DMA95	mitos	gene	198	1184	1.339522484E8	+	.	Name=MTND2
DMA95	mitos	CDS	11527	12474	2.953920425E8	-	.	Name=MTND1
DMA95	mitos	gene	11527	12474	2.953920425E8	-	.	Name=MTND1
DMA95	mitos	CDS	4623	5411	2.826706855E8	+	.	Name=MTCO3
DMA95	mitos	gene	4623	5411	2.826706855E8	+	.	Name=MTCO3
DMA95	mitos	CDS	2968	3646	2.062311506E8	+	.	Name=MTCO2
DMA95	mitos	gene	2968	3646	2.062311506E8	+	.	Name=MTCO2
DMA95	mitos	CDS	3949	4623	7.10630815E7	+	.	Name=MTATP6
DMA95	mitos	gene	3949	4623	7.10630815E7	+	.	Name=MTATP6
DMA95	mitos	CDS	9798	10313	5083010.6	+	.	Name=MTND6
DMA95	mitos	gene	9798	10313	5083010.6	+	.	Name=MTND6
DMA95	mitos	CDS	5476	5838	2.28078869E7	+	.	Name=MTND3
DMA95	mitos	gene	5476	5838	2.28078869E7	+	.	Name=MTND3
DMA95	mitos	CDS	9368	9658	8544310.1	-	.	Name=MTND4L
DMA95	mitos	gene	9368	9658	8544310.1	-	.	Name=MTND4L
DMA95	mitos	CDS	3797	3955	205968.1	+	.	Name=MTATP8
DMA95	mitos	gene	3797	3955	205968.1	+	.	Name=MTATP8
DMA95	mitfi	rRNA	12538	13867	.	-	.	Name=MTRNR2
DMA95	mitfi	rRNA	13939	14517	.	-	.	Name=MTRNR1
DMA95	mitfi	tRNA	1	64	2.59999993757E-10	+	.	Name=MTTI
DMA95	mitfi	tRNA	62	130	1.6000000058E-14	-	.	Name=MTTQ
DMA95	mitfi	tRNA	130	197	3.40000007586E-14	+	.	Name=MTTM
DMA95	mitfi	tRNA	1183	1251	2.49999999001E-12	+	.	Name=MTTW
DMA95	mitfi	tRNA	1244	1304	4.79999984204E-10	-	.	Name=MTTC
DMA95	mitfi	tRNA	1304	1369	7.99999996803E-12	-	.	Name=MTTY
DMA95	mitfi	tRNA	2902	2966	1.49999998533E-10	+	.	Name=MTTL2
DMA95	mitfi	tRNA	3647	3717	1.59999999361E-11	+	.	Name=MTTK
DMA95	mitfi	tRNA	3717	3796	6.80000027842E-7	+	.	Name=MTTD
DMA95	mitfi	tRNA	5415	5475	2.30000005152E-10	+	.	Name=MTTG
DMA95	mitfi	tRNA	5825	5891	2.99999989295E-8	+	.	Name=MTTA
DMA95	mitfi	tRNA	5891	5953	1.20000001047E-8	+	.	Name=MTTR
DMA95	mitfi	tRNA	5956	6020	9.99999971718E-10	+	.	Name=MTTN
DMA95	mitfi	tRNA	6019	6087	1.59999997192E-12	+	.	Name=MTS1
DMA95	mitfi	tRNA	6088	6164	6.3999999611E-7	+	.	Name=MTTE
DMA95	mitfi	tRNA	6181	6247	3.99999988687E-9	-	.	Name=MTTF
DMA95	mitfi	tRNA	7970	8035	5.20000007498E-8	-	.	Name=MTTH
DMA95	mitfi	tRNA	9666	9728	6.79999979936E-12	+	.	Name=MTTT
DMA95	mitfi	tRNA	9730	9795	6.8000001463E-11	-	.	Name=MTTP
DMA95	mitfi	tRNA	11448	11510	3.300000051E-9	+	.	Name=MTTS2
DMA95	mitfi	tRNA	13868	13938	2.0000000267E-10	-	.	Name=MTTV
DMA95	Geneious	source	1	14588	.	+	.	Name=Paradyschiria parvula DMA95
