# Supplementary material for: Genome skimming is a low-cost and robust strategy to assemble complete mitochondrial genomes from ethanol preserved specimens in biodiversity studies
Source: PeerJ. 2019 Sep 13;7:e7543. doi: 10.7717/peerj.7543 (PMC6746217; doi:10.7717/peerj.7543)
Supplement: Supplemental Information 1 — This file is for review only, these are the assembled mitogenomes that are being deposited in genbank. They are not available in GenBank yet due to the embargo. [file peerj-07-7543-s001.zip › mitogenomes/DMA97.gff]

##gff-version 3
##source-version geneious 8.1.9
DMA97	Geneious	region	1	16296	.	+	0	Is_circular=true
DMA97	Geneious	misc_feature	14718	16296	.	+	.	Name=Control Region
DMA97	Geneious	tRNA	5832	5896	.	+	.	Name=MTTA
DMA97	mitos	CDS	198	1188	9.2881574E7	+	.	Name=MTND2
DMA97	mitos	gene	198	1188	9.2881574E7	+	.	Name=MTND2
DMA97	mitos	CDS	1375	2908	6139045.5	+	.	Name=MTCO1
DMA97	mitos	gene	1375	2908	6139045.5	+	.	Name=MTCO1
DMA97	mitos	CDS	2977	3655	8.97950025E7	+	.	Name=MTCO2
DMA97	mitos	gene	2977	3655	8.97950025E7	+	.	Name=MTCO2
DMA97	mitos	CDS	3796	3954	53199.9	+	.	Name=MTATP8
DMA97	mitos	gene	3796	3954	53199.9	+	.	Name=MTATP8
DMA97	mitos	CDS	3948	4622	3.02874343E7	+	.	Name=MTATP6
DMA97	mitos	gene	3948	4622	3.02874343E7	+	.	Name=MTATP6
DMA97	mitos	CDS	4622	5410	6.05865288E7	+	.	Name=MTCO3
DMA97	mitos	gene	4622	5410	6.05865288E7	+	.	Name=MTCO3
DMA97	mitos	CDS	5477	5827	1.6232133E7	+	.	Name=MTND3
DMA97	mitos	gene	5477	5827	1.6232133E7	+	.	Name=MTND3
DMA97	mitos	CDS	6237	7938	1.881118305E8	-	.	Name=MTND5
DMA97	mitos	gene	6237	7938	1.881118305E8	-	.	Name=MTND5
DMA97	mitos	CDS	8020	9357	1.671765063E8	-	.	Name=MTND4
DMA97	mitos	gene	8020	9357	1.671765063E8	-	.	Name=MTND4
DMA97	mitos	CDS	9351	9641	7940007.1	-	.	Name=MTND4L
DMA97	mitos	gene	9351	9641	7940007.1	-	.	Name=MTND4L
DMA97	mitos	CDS	9778	10293	4104660.2	+	.	Name=MTND6
DMA97	mitos	gene	9778	10293	4104660.2	+	.	Name=MTND6
DMA97	mitos	CDS	10293	11429	1.16781988E8	+	.	Name=MTCYB
DMA97	mitos	gene	10293	11429	1.16781988E8	+	.	Name=MTCYB
DMA97	mitos	CDS	11509	12456	1.167004557E8	-	.	Name=MTND1
DMA97	mitos	gene	11509	12456	1.167004557E8	-	.	Name=MTND1
DMA97	mitfi	rRNA	12520	13848	.	-	.	Name=MTRNR2
DMA97	mitfi	rRNA	13920	14717	.	-	.	Name=MTRNR1
DMA97	mitfi	tRNA	1	64	3.8999998786E-9	+	.	Name=MTTI
DMA97	mitfi	tRNA	62	130	3.30000003018E-12	-	.	Name=MTTQ
DMA97	mitfi	tRNA	130	197	8.99999985648E-9	+	.	Name=MTTM
DMA97	mitfi	tRNA	1186	1254	1.80000003791E-9	+	.	Name=MTTW
DMA97	mitfi	tRNA	1247	1310	8.30000033147E-8	-	.	Name=MTTC
DMA97	mitfi	tRNA	1311	1376	2.50000011874E-4	-	.	Name=MTTY
DMA97	mitfi	tRNA	2909	2974	2.30000000556E-6	+	.	Name=MTTL2
DMA97	mitfi	tRNA	3656	3726	9.19999990856E-7	+	.	Name=MTTK
DMA97	mitfi	tRNA	3726	3795	1.59999995958E-4	+	.	Name=MTTD
DMA97	mitfi	tRNA	5414	5476	1.10000000859E-4	+	.	Name=MTTG
DMA97	mitfi	tRNA	5896	5958	9.10000017029E-6	+	.	Name=MTTR
DMA97	mitfi	tRNA	5961	6025	6.40000007479E-6	+	.	Name=MTTN
DMA97	mitfi	tRNA	6024	6089	1.99999994948E-5	+	.	Name=MTS1
DMA97	mitfi	tRNA	6090	6156	7.10000022082E-5	+	.	Name=MTTE
DMA97	mitfi	tRNA	6173	6236	2.90000006231E-8	-	.	Name=MTTF
DMA97	mitfi	tRNA	7954	8018	1.19999996969E-4	-	.	Name=MTTH
DMA97	mitfi	tRNA	9644	9709	1.60000002136E-9	+	.	Name=MTTT
DMA97	mitfi	tRNA	9710	9775	6.50000019087E-12	-	.	Name=MTTP
DMA97	mitfi	tRNA	11428	11492	6.70000019909E-8	+	.	Name=MTTS2
DMA97	mitfi	tRNA	13849	13919	1.80000001015E-10	-	.	Name=MTTV
DMA97	mitfi	tRNA	12458	12519	3.716E-8	-	.	Name=MTTL1
DMA97	Geneious	source	1	16296	.	+	.	Name=Paratrichobius longicrus DMA97
