# Supplementary material for: Genome skimming is a low-cost and robust strategy to assemble complete mitochondrial genomes from ethanol preserved specimens in biodiversity studies
Source: PeerJ. 2019 Sep 13;7:e7543. doi: 10.7717/peerj.7543 (PMC6746217; doi:10.7717/peerj.7543)
Supplement: Supplemental Information 1 — This file is for review only, these are the assembled mitogenomes that are being deposited in genbank. They are not available in GenBank yet due to the embargo. [file peerj-07-7543-s001.zip › mitogenomes/B090.gff]

##gff-version 3
##source-version geneious 8.1.9
B090	Geneious	region	1	13506	.	+	0	Is_circular=true
B090	mitos	CDS	72	716	2.18076279E7	+	.	Name=MTCO3
B090	mitos	gene	72	716	2.18076279E7	+	.	Name=MTCO3
B090	mitos	CDS	790	1893	2.865147302E8	+	.	Name=MTCYB
B090	mitos	gene	790	1893	2.865147302E8	+	.	Name=MTCYB
B090	mitos	CDS	1895	2155	204775.5	+	.	Name=MTND4L
B090	mitos	gene	1895	2155	204775.5	+	.	Name=MTND4L
B090	mitos	CDS	2116	3363	4.30151803E7	+	.	Name=MTND4
B090	mitos	gene	2116	3363	4.30151803E7	+	.	Name=MTND4
B090	mitos	CDS	3549	4064	2938107.3	+	.	Name=MTATP6
B090	mitos	gene	3549	4064	2938107.3	+	.	Name=MTATP6
B090	mitos	CDS	4084	4950	2813967.0	+	.	Name=MTND2
B090	mitos	gene	4084	4950	2813967.0	+	.	Name=MTND2
B090	mitos	CDS	5255	6145	1.311132854E8	+	.	Name=MTND1
B090	mitos	gene	5255	6145	1.311132854E8	+	.	Name=MTND1
B090	mitos	CDS	6425	6772	4925985.4	+	.	Name=MTND3
B090	mitos	gene	6425	6772	4925985.4	+	.	Name=MTND3
B090	mitos	CDS	6906	8513	7.846023806E8	+	.	Name=MTCO1
B090	mitos	gene	6906	8513	7.846023806E8	+	.	Name=MTCO1
B090	mitos	CDS	10340	10909	6.90273728E7	+	.	Name=MTCO2
B090	mitos	gene	10340	10909	6.90273728E7	+	.	Name=MTCO2
B090	mitos	CDS	10984	11439	709430.8	+	.	Name=MTND6
B090	mitos	gene	10984	11439	709430.8	+	.	Name=MTND6
B090	mitos	CDS	11876	13405	8.54013785E7	+	.	Name=MTND5
B090	mitos	gene	11876	13405	8.54013785E7	+	.	Name=MTND5
B090	mitfi	rRNA	8583	9544	.	+	.	Name=MTRNR2
B090	mitfi	rRNA	9610	10339	.	+	.	Name=MTRNR1
B090	mitfi	tRNA	1	68	3.90000013795E-6	+	.	Name=MTTG
B090	mitfi	tRNA	720	786	5.69999974687E-4	+	.	Name=MTTH
B090	mitfi	tRNA	3364	3424	2.20000001718E-5	+	.	Name=MTTQ
B090	mitfi	tRNA	3422	3485	8.00000009349E-7	+	.	Name=MTTF
B090	mitfi	tRNA	3482	3545	6.2000000689E-9	+	.	Name=MTTM
B090	mitfi	tRNA	4959	5023	3.00000010611E-7	+	.	Name=MTTV
B090	mitfi	tRNA	5123	5188	3.39999992605E-8	+	.	Name=MTTA
B090	mitfi	tRNA	5189	5251	8.4999999217E-7	+	.	Name=MTTD
B090	mitfi	tRNA	6150	6213	6.80000027842E-7	+	.	Name=MTTN
B090	mitfi	tRNA	6221	6283	7.69999974892E-9	+	.	Name=MTTP
B090	mitfi	tRNA	6289	6354	1.59999995958E-4	+	.	Name=MTTI
B090	mitfi	tRNA	6359	6421	2.20000001718E-5	+	.	Name=MTTK
B090	mitfi	tRNA	6778	6836	0.00109999999404	+	.	Name=MTS1
B090	mitfi	tRNA	6836	6900	1.60000002136E-9	+	.	Name=MTTW
B090	mitfi	tRNA	8517	8582	1.30000001874E-8	+	.	Name=MTTT
B090	mitfi	tRNA	9545	9609	4.69999999041E-4	+	.	Name=MTTC
B090	mitfi	tRNA	10915	10980	9.99999997475E-7	+	.	Name=MTTE
B090	mitfi	tRNA	11452	11517	9.89999975332E-8	+	.	Name=MTTY
B090	mitfi	tRNA	11603	11667	3.60000012734E-5	+	.	Name=MTTS2
B090	mitfi	tRNA	11669	11735	5.20000003235E-6	+	.	Name=MTTL1
B090	mitfi	tRNA	11748	11811	6.10000014944E-8	+	.	Name=MTTL2
B090	mitfi	tRNA	11814	11871	7.90000020061E-4	+	.	Name=MTTR
B090	Geneious	misc_feature	13406	13506	.	+	.	Name=Control Region
B090	Geneious	source	1	13506	.	+	.	Name=Rhinebothrium reydai B090
