# Supplementary material for: Genome skimming is a low-cost and robust strategy to assemble complete mitochondrial genomes from ethanol preserved specimens in biodiversity studies
Source: PeerJ. 2019 Sep 13;7:e7543. doi: 10.7717/peerj.7543 (PMC6746217; doi:10.7717/peerj.7543)
Supplement: Supplemental Information 1 — This file is for review only, these are the assembled mitogenomes that are being deposited in genbank. They are not available in GenBank yet due to the embargo. [file peerj-07-7543-s001.zip › mitogenomes/B087.gff]

##gff-version 3
##source-version geneious 8.1.9
B087	Geneious	region	1	13693	.	+	0	Is_circular=true
B087	Geneious	rRNA	8604	9512	.	+	.	Name=MTRNR2
B087	mitfi	rRNA	9578	10314	.	+	.	Name=MTRNR1
B087	mitos	CDS	6937	8532	7.85824633E8	+	.	Name=MTCO1
B087	mitos	gene	6937	8532	7.85824633E8	+	.	Name=MTCO1
B087	mitos	CDS	11928	13430	8.72309163E7	+	.	Name=MTND5
B087	mitos	gene	11928	13430	8.72309163E7	+	.	Name=MTND5
B087	mitos	CDS	2128	3378	4.86648139E7	+	.	Name=MTND4
B087	mitos	gene	2128	3378	4.86648139E7	+	.	Name=MTND4
B087	mitos	CDS	791	1900	2.941807009E8	+	.	Name=MTCYB
B087	mitos	gene	791	1900	2.941807009E8	+	.	Name=MTCYB
B087	mitos	CDS	5276	6166	1.275413585E8	+	.	Name=MTND1
B087	mitos	gene	5276	6166	1.275413585E8	+	.	Name=MTND1
B087	mitos	CDS	4086	4973	3136260.8	+	.	Name=MTND2
B087	mitos	gene	4086	4973	3136260.8	+	.	Name=MTND2
B087	mitos	CDS	70	714	2.2119639E7	+	.	Name=MTCO3
B087	mitos	gene	70	714	2.2119639E7	+	.	Name=MTCO3
B087	mitos	CDS	10315	10884	5.67476721E7	+	.	Name=MTCO2
B087	mitos	gene	10315	10884	5.67476721E7	+	.	Name=MTCO2
B087	mitos	CDS	3566	4081	2516053.4	+	.	Name=MTATP6
B087	mitos	gene	3566	4081	2516053.4	+	.	Name=MTATP6
B087	mitos	CDS	10962	11417	675689.5	+	.	Name=MTND6
B087	mitos	gene	10962	11417	675689.5	+	.	Name=MTND6
B087	mitos	CDS	6455	6802	5512527.9	+	.	Name=MTND3
B087	mitos	gene	6455	6802	5512527.9	+	.	Name=MTND3
B087	mitos	CDS	1907	2167	196600.5	+	.	Name=MTND4L
B087	mitos	gene	1907	2167	196600.5	+	.	Name=MTND4L
B087	mitfi	tRNA	715	789	3.99999989895E-5	+	.	Name=MTTH
B087	mitfi	tRNA	11425	11491	3.8999998786E-9	+	.	Name=MTTY
B087	mitfi	tRNA	1	66	3.89999996742E-8	+	.	Name=MTTG
B087	mitfi	tRNA	6307	6372	2.30000005104E-4	+	.	Name=MTTI
B087	mitfi	tRNA	3497	3561	4.20000006995E-10	+	.	Name=MTTM
B087	mitfi	tRNA	8539	8603	1.29999999654E-9	+	.	Name=MTTT
B087	mitfi	tRNA	9513	9577	0.00659999996424	+	.	Name=MTTC
B087	mitfi	tRNA	11723	11787	2.10000007428E-6	+	.	Name=MTTL1
B087	mitfi	tRNA	5143	5206	9.80000010031E-8	+	.	Name=MTTA
B087	mitfi	tRNA	6179	6242	9.49999957811E-6	+	.	Name=MTTN
B087	mitfi	tRNA	11577	11640	9.20000002225E-6	+	.	Name=MTTS2
B087	mitfi	tRNA	11804	11867	2.49999999369E-7	+	.	Name=MTTL2
B087	mitfi	tRNA	3438	3500	2.30000001267E-8	+	.	Name=MTTF
B087	mitfi	tRNA	6245	6307	2.60000003749E-8	+	.	Name=MTTP
B087	mitfi	tRNA	6386	6448	6.89999978931E-7	+	.	Name=MTTK
B087	mitfi	tRNA	6864	6926	5.1000000667E-8	+	.	Name=MTTW
B087	mitfi	tRNA	10896	10958	2.69999989541E-4	+	.	Name=MTTE
B087	mitfi	tRNA	3379	3440	1.20000004245E-5	+	.	Name=MTTQ
B087	mitfi	tRNA	4984	5045	2.90000002678E-6	+	.	Name=MTTV
B087	mitfi	tRNA	5211	5272	1.90000002931E-6	+	.	Name=MTTD
B087	mitfi	tRNA	6804	6862	5.60000014957E-4	+	.	Name=MTS1
B087	mitfi	tRNA	11868	11923	0.001200000057	+	.	Name=MTTR
B087	Geneious	source	1	13693	.	+	.	Name=Anindobothrium anacolum B087
B087	Geneious	misc_feature	13431	13693	.	+	.	Name=Control Region
