# Supplementary material for: Genome skimming is a low-cost and robust strategy to assemble complete mitochondrial genomes from ethanol preserved specimens in biodiversity studies
Source: PeerJ. 2019 Sep 13;7:e7543. doi: 10.7717/peerj.7543 (PMC6746217; doi:10.7717/peerj.7543)
Supplement: Supplemental Information 1 — This file is for review only, these are the assembled mitogenomes that are being deposited in genbank. They are not available in GenBank yet due to the embargo. [file peerj-07-7543-s001.zip › mitogenomes/B087.gb]

LOCUS       B087                   13693 bp    DNA     circular UNA 12-JAN-2019
DEFINITION  .
ACCESSION   urn.local...k-8tlsskq
VERSION     urn.local...k-8tlsskq
KEYWORDS    .
SOURCE      
  ORGANISM  
            .
FEATURES             Location/Qualifiers
     tRNA            1..66
                     /product="mitochondrially encoded tRNA glycine"
     source          1..13693
                     /organism="Anindobothrium anacolum"
                     /organelle="mitochondrion"
                     /mol_type="genomic DNA"
     CDS             70..714
                     /gene="MT-CO3"
                     /product="mitochondrially encoded cytochrome c oxidase
                     III"
                     /transl_table=9
     gene            70..714
                     /gene="MT-CO3"
                     /product="mitochondrially encoded cytochrome c oxidase
                     III"
     tRNA            715..789
                     /product="mitochondrially encoded tRNA histidine"
     CDS             791..1900
                     /gene="MT-CYB"
                     /product="mitochondrially encoded cytochrome b"
                     /transl_table=9
     gene            791..1900
                     /gene="MT-CYB"
                     /product="mitochondrially encoded cytochrome b"
     CDS             1907..2167
                     /gene="MT-ND4L"
                     /product="mitochondrially encoded NADH: ubiquinone
                     oxidoreductase core subunit 4L"
                     /transl_table=9
     gene            1907..2167
                     /gene="MT-ND4L"
                     /product="mitochondrially encoded NADH: ubiquinone
                     oxidoreductase core subunit 4L"
     CDS             2128..3378
                     /gene="MT-ND4"
                     /product="mitochondrially encoded NADH: ubiquinone
                     oxidoreductase core subunit 4"
                     /transl_table=9
     gene            2128..3378
                     /gene="MT-ND4"
                     /product="mitochondrially encoded NADH: ubiquinone
                     oxidoreductase core subunit 4"
     tRNA            3379..3440
                     /product="mitochondrially encoded tRNA glutamine"
     tRNA            3438..3500
                     /product="mitochondrially encoded tRNA phenylalanine"
     tRNA            3497..3561
                     /product="mitochondrially encoded tRNA methionine"
     CDS             3566..4081
                     /gene="MT-ATP6"
                     /product="mitochondrially encoded ATP synthase 6"
                     /transl_table=9
     gene            3566..4081
                     /gene="MT-ATP6"
                     /product="mitochondrially encoded ATP synthase 6"
     CDS             4086..4973
                     /gene="MT-ND2"
                     /product="mitochondrially encoded NADH: ubiquinone
                     oxidoreductase core subunit 2"
                     /transl_table=9
     gene            4086..4973
                     /gene="MT-ND2"
                     /product="mitochondrially encoded NADH: ubiquinone
                     oxidoreductase core subunit 2"
     tRNA            4984..5045
                     /product="mitochondrially encoded tRNA valine"
     tRNA            5143..5206
                     /product="mitochondrially encoded tRNA alanine"
     tRNA            5211..5272
                     /product="mitochondrially encoded tRNA aspartic acid"
     CDS             5276..6166
                     /gene="MT-ND1"
                     /product="mitochondrially encoded NADH: ubiquinone
                     oxidoreductase core subunit 1"
                     /transl_table=9
     gene            5276..6166
                     /gene="MT-ND1"
                     /product="mitochondrially encoded NADH: ubiquinone
                     oxidoreductase core subunit 1"
     tRNA            6179..6242
                     /product="mitochondrially encoded tRNA asparagine"
     tRNA            6245..6307
                     /product="mitochondrially encoded tRNA proline"
     tRNA            6307..6372
                     /product="mitochondrially encoded tRNA isoleucine"
     tRNA            6386..6448
                     /product="mitochondrially encoded tRNA lysine"
     CDS             6455..6802
                     /gene="MT-ND3"
                     /product="mitochondrially encoded NADH: ubiquinone
                     oxidoreductase core subunit 3"
                     /transl_table=9
     gene            6455..6802
                     /gene="MT-ND3"
                     /product="mitochondrially encoded NADH: ubiquinone
                     oxidoreductase core subunit 3"
     tRNA            6804..6862
                     /product="mitochondrially encoded tRNA serine 1"
     tRNA            6864..6926
                     /product="mitochondrially encoded tRNA tryptophan"
     CDS             6937..8532
                     /gene="MT-CO1"
                     /product="mitochondrially encoded cytochrome c oxidase I"
                     /transl_table=9
     gene            6937..8532
                     /gene="MT-CO1"
                     /product="mitochondrially encoded cytochrome c oxidase I"
     tRNA            8539..8603
                     /product="mitochondrially encoded tRNA threonine"
     rRNA            8604..9512
                     /product="mitochondrially encoded 16S RNA"
     tRNA            9513..9577
                     /product="mitochondrially encoded tRNA cysteine"
     rRNA            9578..10314
                     /product="mitochondrially encoded 12S RNA"
     CDS             10315..10884
                     /gene="MT-CO2"
                     /product="mitochondrially encoded cytochrome c oxidase II"
                     /transl_table=9
     gene            10315..10884
                     /gene="MT-CO2"
                     /product="mitochondrially encoded cytochrome c oxidase II"
     tRNA            10896..10958
                     /product="mitochondrially encoded tRNA glutamic acid"
     CDS             10962..11417
                     /gene="MT-ND6"
                     /product="mitochondrially encoded NADH: ubiquinone
                     oxidoreductase core subunit 6"
                     /transl_table=9
     gene            10962..11417
                     /gene="MT-ND6"
                     /product="mitochondrially encoded NADH: ubiquinone
                     oxidoreductase core subunit 6"
     tRNA            11425..11491
                     /product="mitochondrially encoded tRNA tyrosine"
     tRNA            11577..11640
                     /product="mitochondrially encoded tRNA serine 2"
     tRNA            11723..11787
                     /product="mitochondrially encoded tRNA leucine 1"
     tRNA            11804..11867
                     /product="mitochondrially encoded tRNA leucine 2"
     tRNA            11868..11923
                     /product="mitochondrially encoded tRNA arginine"
     CDS             11928..13430
                     /gene="MT-ND5"
                     /product="mitochondrially encoded NADH: ubiquinone
                     oxidoreductase core subunit 5"
                     /transl_table=9
     gene            11928..13430
                     /gene="MT-ND5"
                     /product="mitochondrially encoded NADH: ubiquinone
                     oxidoreductase core subunit 5"
     misc_feature    13431..13693
ORIGIN      
        1 atattgttag tataagaata attataccac ttttccaaag tggtgatcta ttagatagac
       61 aatatagaag tgtcattctt gcctttatat aaatcttcac ttttgggggt gttgttatta
      121 agcttgtttt tgtgaggtgt aagaattttg cctgttttgt ttgggttaat aattttgtct
      181 ttagtatttt tttgatttga tttaatgaac tgttgtttac attatgtgtc agctttttga
      241 ttatttattc ttagggaggt tatggctttt gggagtttat tattgtgctg tttttatttt
      301 gataggtgtt attatgtgag tttgtctagc cctctggaga taccgttttt agggtgtttc
      361 gttttattgg gctctagcat aactgttact ggttttcatc atttattgta ttgaaaaaat
      421 tcttggattt tgttgctatt aacaatagta ttgggtgttt cttttgttat tttgcagttg
      481 atggagatga atgaaatttt tattaaaata tatgatagta ggtttcatgc tagaaggttt
      541 tgtactgtgg gtttacattt tagacatgtg atagttggtg tattagggtt attgattgtt
      601 tttattatag gtgttgttaa aacaggtgag catcgttgta ctttggttac atgatattga
      661 cattttgttg attatatttg attatttgta tacacatttg tatacgtttg ttaattactg
      721 gtaggttatt taaactgaca aattgtggtt ttgttgatta ctattatttt ttattcgtgt
      781 atcagtaaat atgattagta taattcgtgg taatttaata gatttgccta ctaattactc
      841 tttgagttat tattggtgta gtgggtttat gatttcagct tttatgattt ttcaaatttt
      901 aacaggagtt attttatctt tcttatatgt tgctgactca gagttaaggt ttcgttgtgt
      961 tatggattta actaatgatt ctttcttcac atggggcgtg cgttattgac atatttgagg
     1021 agtgactatt ttgtttgtgt tgttctttct tcacatgggg cgtgcgttat attattctag
     1081 ctatactaag aagggtgtat gaaatgttgg atttatttta tatttattaa caatggcgga
     1141 agcatttatg ggttatatat taccttgaca tcagatgtct tattgagctg ctactgtatt
     1201 aactagaata gttcaaagtg ttcctattgt gggtcctact ctttataagt atgtagttgg
     1261 tggattttct gtaactaaag taacattagt tcgtgtattc tctgctcatg tttgtttagg
     1321 ttttgtgatt ttggggttaa tggttgttca tatgtattat ttacataagt ctggttctaa
     1381 taatccttta ttttcgtcta atgggtatgg tgatgttgtt tattttcatt cttattttac
     1441 agtaaaggat tttttttgtt tagtggtttt tacattatta ttagtaacat tccttttttg
     1501 atcccctgat tttgtagtag atacagaggg ttacttagaa gcggatccat tgactactcc
     1561 tgtcagtata aagcctgagt ggtattttct tatttattat gctatgcttc ggtcaataga
     1621 ttcaaagata ggagggctaa tacttgtatt gtctctgctg ttttttttat gggttcccac
     1681 ttttaaaaag tccaggtctt attattttag tcggcaattt atattttggt gagtgtgtag
     1741 attatttttt tgtctaactt atttgggtag atgtcatcct gaatatcctt atttatttgt
     1801 ttgcaagtta tttagtgtgt ctatagtagc tttaatgttt atatttaagt tattatgatc
     1861 gggaaagcct acggtagttt taggtagaaa gattttgtag aacagtatgt catttttata
     1921 ttttttgttg ttttgtacaa tattatttag atttttttta tctttaagtc gatttttaaa
     1981 ttgcttaatc atattggaaa attttaaagt attactttta ttgtttagtt tgataagtgt
     2041 tatgtttgat agacatactg tgtttatcgt tttaatggtt gtttcaactg ttgaagttat
     2101 tgttggttta gtggtgttaa ctcgggtatg agagtctaca aaatctttgg atctgctatc
     2161 tttttagtta ttagcttaat agcttgttta tctcttttat tttcaaaagg ggtgttgtta
     2221 ggtagaatga tgttatcatt gaatgattga tgattatttg attccctatc cttttatcta
     2281 gtttgtcttg tggtcttttt gggtgtgtat agattatact caaataattc ttatttgagt
     2341 tcgcagacta agatttattt aggtcttagt ttgtttttta gaagggcttg tttttgtgta
     2401 aaccatgctg tgttattttg gtgtttttat gagctgtcta tgcttccttt attatatttg
     2461 atttttaagg actctcccta ttctgaacga tttatagctg gttgatattt ttcggtttat
     2521 ctgatagtaa ctagattacc attgattctg atgttattat atatctctga agcaaatggt
     2581 agcttttatt ttagtgactg ggggtataaa aatgttcact tgtctattct tttactgtta
     2641 agttttgttt tttttacgaa ggttccattg agaccatttc atacgtggtt accaatagtt
     2701 catgctgaag ctactagcat agtttcaatt ttcttgaggg gttatattat gaagttaggc
     2761 ttattaggtg tatatcgttg ttgttcctac atttttactt cagggtttta tggttattta
     2821 tttttttgtt gtgtcttaag tgtatttttt cttattactg catcaggcga attggacggt
     2881 aagcgttggc ttgcgttttt aagtttatct catattgtta taccgttttt gagatttttt
     2941 gttgcttctt gacaaagtat atcattaagt tttatatttt gtttgggcca cgggttaagt
     3001 gccgggttag tatttggctc cctttgatta ttttatgata gtactaatag acgaaattgg
     3061 gtattattaa agactggtgt tagtggggta atcattatgt tattttttgt gatggctatg
     3121 ttatcattat gttcttttcc acctacaatg cagtttttta gtgaggttaa tttattaaag
     3181 gaatcaacct tatcttgggt actattagta ttttggtcat tatatctttt ctttggaggg
     3241 ttagttccta tggcattttg tggtcacaca ttaattcgta aagagtcagt tgagactagc
     3301 gggtataaat tgagatgttt tgttttctac tttttttatc tatctatttg gtgttatctt
     3361 ggtgtatttg tgatatagtt taatgaggtg ttattgcatg ttacattttg gttgtaaagg
     3421 tagatagttt ctcattattt cctttagctt aacttaaagc gttagtttga agcactgaag
     3481 ataactttag ttagggaggt tagtaagtta agtaaactac ggggttcatg tccccataat
     3541 atgggtttcc catctaacca acacaatgtt ttttaggttt aaagattatt ttagtggtgt
     3601 tagagttctt tactctagta tagtgcaact tttttcttac tactatcttt tcttattatt
     3661 gtttactctt ggtattttcg tttcgtatcg atttccttac tgttatagtc ctttattatt
     3721 tatagtattt ttactgtgtg ttgtgtttag tggatttgtg gctttgtgct cacgtcgcct
     3781 actattagat agaattgggt tttttagtgg atttgttccg gtgggtacac ctttatatat
     3841 atgcccgttg gtttgtatag cagaaacaat aagttatata attcgtccgt ttgtgttagt
     3901 gtttcgtccg tttataaaca ttagtttagg ttgttttgga gcggttgctt taggcaactt
     3961 ctgtttttct agttggatct ggtttattat acttggtttt gttttttttt atgaggtttt
     4021 tgtagcgtta gtacactggt tcatagtggc taatatttta tcattttctg tggatcatta
     4081 aataaatgtt tttaagagga ttacgtcgga tacatattga tatagttttt ttttcttttt
     4141 tttttagtgt tattttttgt gtattttgtg cacttgttga taatctttta aggttttggg
     4201 tatttttaga gttatgtggt atgtctatta taccttcatt tttttatggg agtaaatgta
     4261 gattgcaggg attttatagt tcattgttga gttatgtgat aatgtcaggt ctttcctcgg
     4321 tgtttttggt tagggggatt attattaggg atttatattt ttttatacta ttagggtttt
     4381 tagttaagtt tgggttattt ccatttagtc tatgggttta tcgagtattt tcgggtagaa
     4441 attgagtttt tatattttta ctaagagttg ttatgaagtt tcctatattg tttttttgtt
     4501 atttattaca aagtgatatt agtttattgt tatatagtga ttgttttatg acgattttta
     4561 tgtgttcatg ttttttttgg ttttttagac aaagttggga gtttgtttga tgtcatatat
     4621 ctctttcttc tgtttctaca ctaatagttg cttgtttttg tagggatttt tatatgtcga
     4681 gatttatata cttttattac gcattttgaa gtggtttatg tattttatat ttttatgttt
     4741 tgagggagtc agagggcatg aagcatgctt tttggtttta ttgttttttg ttacttatta
     4801 ctcccttatc tcttccttta ttttataagt tgagtgttag tattgctata gtttattctt
     4861 cagtttactt gttggttata tggagtgtgt acagtttttc tgagcagttc tttttataca
     4921 agttgggtag agactatttt tattctgatg tgtataatgg ttggggggtt taaatttgtt
     4981 atttgcagtg tagtttatta aaatgcttat tttacacgta agtgtatcct ttgaggactc
     5041 tgtaatgagg tgaaacgatg tattttatta aagaatattg ggtttgttaa aatgcttatt
     5101 ttacacgtaa gtgtatcctt tgaggactct gtaatgaggt gaaacgatgt attttattaa
     5161 agaatattgg gtttgcgtct caaaggtgga taatttctct tcgttaggta gcaattttag
     5221 tttaaataaa atgtcagttt gtctcactgt tgatggcttt agctaaattg cttttatgat
     5281 ttttggttta atatccggtg tttttggttt attaattagt ttgttagtta ttgcattttt
     5341 tattttaggc gaacgtaaga ttttaggtta ctctcaatat cgtaagggac ctaaaaaggt
     5401 tggtattatg ggtttgttgc agagatttgc tgatcttttg aagttggtgg tgaagtttaa
     5461 gtattactct tttcaaagtc gtagttatat ttcggttctt ggtgtgtttt tattagtttt
     5521 tttagtgata gggtattgtt ttgtttatgg tggttattat aggaaaagtt atagtgagtt
     5581 ttcatttttg tggtatttgg ttattactag ttttactagt tattcattat tatgtgcggg
     5641 ttggggtagt tatagaaagt attctgtttt aggtgctatg cgttctgcct ttggctcagt
     5701 aagttttgaa gcttgtttca tgtgtattgt tgtgttttgt gcgatatgtt atagcagtta
     5761 ttcgttagta gattgttgga aaagtggttg gtacgctatt ttgatattgc cctcagcata
     5821 tttaattttt ttgatctgta tactttgtga aacaaatcgt acaccatttg attatgctga
     5881 gtcagagaga gaactagtga gggggtttaa tgttgagtat agaggtatat tttttacttg
     5941 cttatttgcc tgtgagtata taattatatt tattttttct tggttaggtg cagtgataat
     6001 ggtaggtggc ggggtacttt ctgtagtatt gcttccattt catttattat tttttatgtg
     6061 agctcgtgct acattgccac gggttcgtta cgattatttt gttaattttt tttgatcagt
     6121 ggctttatct gttttattgt tattattttt tactgtgatt atataacgtt tgttagttgt
     6181 ccgtgtagat tatttaaatc gtaatgctgt taactttaag aaagaatgcg ttctcatggt
     6241 cgatcttact ttagtttaat cagaataatg gttttgggga tcattggtct cagtttgaga
     6301 agtttggcca atagggctgc tttagcaggc tactttgata tagtagatta agaactggtt
     6361 gtttcgttgg tataatattt ttttactttt tgtatctaag tttaagagct gggttcttac
     6421 ctcagtaatg tgttaaacac caaaaagttg ggttatgctt gttttggtgt attgtttatt
     6481 ggttttttct gctttatttt tgcttattag tttttttact tcaagtttgt ttaaaaagaa
     6541 ttctcaagtt gtttcttatt ggtctagtcc ttatgagtgt ggttttattt ctagctcatt
     6601 aaggtttaat tgttttagtt tcacttattt ttgtttatta gttttttttg tggtttttga
     6661 tttagaaatt tctttattat tgaatttacc agagcaaggt ttgttatata aaaatttttt
     6721 ttattatttt ttatttttgt tgatattgag tttagggttt atttgtgaga tagtcctagg
     6781 ttatgttcgt tggggttatt aatagaggaa ataatagagt tactgctaat aattctttgt
     6841 cggtttattt cgacttcttc tttataaagt taagttagtt tagactggat gttttcaaaa
     6901 catttagcgg tgtttgccac tttatgcgtc tatttaatga atatgacggg aggtatggtc
     6961 agttggttgt ttacactaga ccataagcgt attggtactt tatacacttt aataggtgtt
     7021 tgatctggtt ttgtgggtct tagctttagt ttaatgatac ggattaaatt tttggagcca
     7081 taccataatg taatcagtag tgattgttat aaatttttaa ttactaaaca tggcattata
     7141 atgatttttt ttttcttaat gcctgtttta ataggtgggt ttggtaaata tttgatacct
     7201 cttgtttgtg gtatgtctga cttaaaacta ccacgtttaa atgctttgag ggcttggttg
     7261 cttttacctt ctgctgtgtt tttaatagta aggatgtggt taggtgctgg gattgggtgg
     7321 actttttatc caccgctatc ctctggtatg ttttctggta gtaagggtgt ggatttttta
     7381 atgttttcgt tacacttggc tggtataagc agtgttttgg gttctattaa ttttatatgt
     7441 actttgtata gagcctttac tagtaggcta tcttctcggg ggtctattat attgtggtca
     7501 taccttttta cttctttact attattagtc agactaccgg tgttagccgc tgccataact
     7561 atgttattat ttgatcgtaa ctttgggtct gctttttttg atccgttggg cggtggtgat
     7621 cctgttttat ttcagcatat gttttgattt tttggtcacc cggaggtgta tgttttgatt
     7681 ttgcctggat ttggtacaat aagacatgtg tgtatgagtt taggttgttc ttcggatgcc
     7741 tttggatttt atggattgtt atttgctatg tttgccattg tttgtttagg tagagtggtt
     7801 tgggcacacc atatgtttac tgttggttta gatgtaaaga cagctgtttt ttttagttct
     7861 gtgacgatgg ttattggtgt acctacaggt attaaggtat tcacttgatt gtatatgttg
     7921 atgaaaagag gggtaaaagg tagggatcct gtattgtggt gagtagcttc atttatcata
     7981 ttattcactt ttgggggtgt tactggtgtt attttgtctg cttgcgtatt ggataacgtg
     8041 ttgcatgaca cttgattcgt tgttgctcac tttcattatg ttatgtcttt agggtcttac
     8101 gttagtgtta ttataatgtt tatatgatgg tggcctttat tgactggtgt tagtttaaac
     8161 aagtatttat tacagtgtca gtgtatatta tctaatattg gttttaattt atgttttttt
     8221 cctatgcatt attttggatt atgtggatta cctcgtcgtg tatgtgttta tgaatgtagt
     8281 tttaattgaa taaattctct ttgctctatt ggttcattta tttcagcatt tagtggttgt
     8341 ttttttgtat ttatactttg ggattcttta gtgaggggta ataaggtgtt aggcttgtat
     8401 ggggcaggtt caagtttaat taacttgttt aattttccta tggcttacca taataaattt
     8461 tttactttta tgtattcagt tgattattct aattatgtct tgtccgaaga agaggttaat
     8521 tataaaaatt aatttgacgg ttttttagtt taaataaaat gctggttttg taaaccagag
     8581 atagcacttg ttgttataaa cctggtttat aggctttatt ttttatttat taatcggtta
     8641 ttgtgccttt tgcatcatgc ttgaatgata tgattgagta attttctatg atcgaaatgt
     8701 atagatcttt gatgttattt aactatctgg gtaagattag ggttttgttg gaaattgcgt
     8761 cagtgttgtg ataaattatt cggtatacat tataactatt taacagcttt gattttatat
     8821 tatcttagtg gctaagaggt tattaagagt tatatatttt aattgatagt tttttaaata
     8881 gggttaaaat taccccctta tagaataagt gttaaaattt tttgtatctt tttttaaata
     8941 agtaatattt agtagttttc attgtttctc aatctttgcc cgtctgttta ttaaaaacat
     9001 ttctatattt tattttttat agtagtgcct gctctatgtg tttataaatg gccgcagtat
     9061 cttgactgtg cgaaggtagc ataattaatt gccttataat tgagggcttg tttgaatggt
     9121 ttgacgaggt agcagttaac attgaagttt ttgttgaaat tagtgtggag ggcacagaaa
     9181 cctccttttt ttaattagac ggaaagaccc cgggatcttt atattttgtc tggggcagat
     9241 ttaaattttt tattattatt aagaccctaa tggtttattg gtgtaagtta ccccggggat
     9301 aacagtataa taatttaata gagatcatat cgattaagtt gtttgtcacc tcgatgttga
     9361 cttaggttta aggttatggc gcagtagttt taaccgttgg tctgttcgac cgttaattcc
     9421 tccatgagtt gagttaagac cggcgtgagc caggtcggtt cttatctatt tttctgatgt
     9481 attagtacga aaggattgta cattgtttta ttgagtgtgc agctttgtgg ccttggtttt
     9541 gcaaaagcct ttgaggaaag tttatttccc atgctcttgt ttgtttaact atggcaatag
     9601 gaagtattca atggcttaat tgcataaaat tattttatgt ttttaatact atgagttcat
     9661 ttattaatta ttagcagtta gtattttatt tggatggaat tcctttaaaa tgtcgttgtt
     9721 ttacagggga caggacacag tgccagcatc cgcggttaat ctgttttctt tgctttcact
     9781 agattatagt ttgggtggat agatctgagg ttaggtgaaa ttttcttaag ttatagattt
     9841 tcacccataa aatttaaagt aagattaaac aacagggatt agatacccca ttagttatta
     9901 attgaaaatt taagtctagt tttataacta aaatagtttg gcagcgagtt actcctgatg
     9961 ggggaaggtg cgttataaag gacgttccgc ctattaattt acctaatcta tgttggtgta
    10021 tatctggttt aatattattg cttaatagct ttaatttgtg tatctaaaat taagccaagt
    10081 ctatgtgctg catgtttagg ttttcgtgcg ttacactgat ataatgatgt attgtaattt
    10141 acattatatg tttaggactc aatagtaata tagtttaatt tgtctatgtg aaaggggttt
    10201 aacttgggta cacaccgccc gtcaccctcg actattgttg aggtaagtcg taacatggta
    10261 gccctagatg aatctagggt taattgctaa gtatcaataa tcatcttagc attaatgaaa
    10321 ttttctatag tatattatga catagtatgc tatgtcattg ctatttgtgt ttttatatta
    10381 tgttttgtat actttatgct ttactgaaat tcatttagtg gggggagggt cagattttca
    10441 gctgataatc aatttgttga gttagtctgg actgtgatcc ccactattat agtattaata
    10501 ttgtgtgggt tgaaagttaa atttataact agcggtcttg attgcttatc tgacgtgacc
    10561 ataaagataa taggccacca atgatactga agttatgatt atcccactgg ttcttatgat
    10621 tcatttgttt gtaaggatgg tttccaagta gataagccat tacgtttatt gtatggtgtc
    10681 ccctatcact taattgtaac atctgcagat gttattcatt cattttcagt accatcctta
    10741 aacttaaaga tggatgctat acctggtcgg ttaaatcatt tatatttttg tcctgcatat
    10801 tatggtgtat ttaccgggta ctgtgctgaa ctatgtggtg ctaaccattc atacatgcct
    10861 attgtaatag aggtagttaa gtaggaagtt aggtgtctgc tttaatataa tttattatat
    10921 cagcttttcg tgctgaaaat ggttttaacc aagcagcaga tatgatcttg tcttctctgt
    10981 ttttttttta ttttttttta ttgtcattgt tttctatggt tagacatcct gtatattatt
    11041 gtgtgttatt agtagttaaa tcaatgttat gtagttttat ttgttacagt ttatatgggt
    11101 ttagttggta ttcattattg ttttgtttgg tgtatatagg aggggtttat atattatttg
    11161 tttttgtgtc tgttcataac cccaatagta gtgtggtatc ttattggaaa ttaaaaaaat
    11221 ttgctcttgt tttgtctatt tttttttgtg cttgttgcgg attatttatt tattatttaa
    11281 gtctttttgc ggagtttaga agttttttat gtagtgttaa agaaggatat ttttatatat
    11341 gtatgtgttt aacattatta tttggcttct ttgttttaag ccttgtaatg agtgtaaagg
    11401 ttaaacatta tcgttaattt gtcttctgat ttaacatatt attaatgtgg tagattgtaa
    11461 atctactaaa agctaaaatt gctaatcagg ttgaaaatta atatttttgt gttatagcct
    11521 taaactaagc atgtaaaata tttatattta aatgctaata cgtagggatt tttattattt
    11581 gtaactcttt gagcatttga tttgaaatca gattgattgt ttttattaac aatacaaatt
    11641 ctaacttatc ttatttctaa tttcatttct aatatcttat taaatttaat tataaatatt
    11701 attttgtttt ttgttgcacc ccgtaaaaat gccagagtta aatatgggat tggtttaggt
    11761 ccaatatacg gtggaagcct ttttactaca aattatgttt aaggtgatta tgtcagaatt
    11821 atatgagtta gctttaagcg ttaattatgg ggtttaccct aatcactaac ataaataagt
    11881 ctatgttacg gccatagaat tgatatattt atatcttatg ttttataatg ttatttggtc
    11941 tattttttat attaacaatt ttttgttttt gtgtaatttg ttttgaaaat ggggggtata
    12001 gtatattttt aactaaactt ttattaagag gaagttattg ggatccggta ttttctgtag
    12061 acttagtgag attgtgtata cttttgatgt taggaatttg tttcgggtat gcttattttt
    12121 atacaggtca ttattttata ggagatgttg cagggataga attaaaaaag attatatgct
    12181 tatttgtagc tgttatggct accctagttt taactggtga tttatttact actcttgtat
    12241 tttgagaata tttaggaata gttagatttt ttttaatact gttttataga aattatttaa
    12301 gcttgcgttc ttcattagtt actttaattt cttctcgctt tggggatgtt tgtttatttt
    12361 tattaatagc attcagactt tattcaagta aatatacatt ggcattagta gttatgtatt
    12421 tttttatagt attttctaag agagctggat ttccttttat tagttgattg ttagaggcta
    12481 tgcgtgcccc aactccagta agttcattag tgcattcttc tacattagta gcagccggtg
    12541 tatgattttc aatgcgttat gacatgtttt gttatattaa tgatagattt tattatctgg
    12601 ttttacttct acttactatt atggttacag ggttatgttg tttttttttt ctagatctaa
    12661 agaagatcgt tgccttatct acatgtaata atatatcatg gtgtttaatc tatttaatat
    12721 taggtgatgt cacactttca ttatttcaat taattaggca tggggtatca aagtgtttat
    12781 tattcatgtt agtcggtgat gttatgagag gtacgggcgg ctcacaagct agaaactgcg
    12841 tatactcacc gcgattatat ggaaattggg gtttatttgg tttattttct gtagttctag
    12901 gtttatcggg tgcaccctat ataggagttt tttttacgaa gcatttttta ttaactaaat
    12961 ttagaggaag agtaaatata gtgttattag tgacactcgc cttttgcgta ttcctatctt
    13021 atttttattc atttcgtctt tgtagtttat ttattaatat taaaactagc gtgacatgcg
    13081 gtgttatatt ttcttttagt tctggtataa tggtctattt ttggttagca ataaattatt
    13141 ttattgctag ctctttagat gaaacgtcta gtctagtaag tggtttatct ataagcttaa
    13201 tttgttttca attaatttct atctttactg gttacttttt ttataaaaga gtaattatta
    13261 gtaattgaag aagctcacta tttggttgtg ataacatagt ggagctaagt tatagtattt
    13321 ataatagtat aaagaaaaca atctcaattt tcttttatcg ttgagataaa tattttttat
    13381 cattgttaaa cggacaaggt agaataacta cactaaactt atcatgataa tttttaacac
    13441 actactccta aataagttta gtgtagtata agaktactaa tatatggtaa ttgtagtgtt
    13501 atactatact aatatatggt aattgtagtg ttatactata ctaatatatg gtaattgtag
    13561 tgttatacta tactaatata tggtaattgt agtgttatac tatactaata tatggtatat
    13621 ataattattt tatatataaa taaaatgata tcttttgtta tggttatatc ataatgatta
    13681 taggtatttt ttt
//
