# Supplementary material for: Genome skimming is a low-cost and robust strategy to assemble complete mitochondrial genomes from ethanol preserved specimens in biodiversity studies
Source: PeerJ. 2019 Sep 13;7:e7543. doi: 10.7717/peerj.7543 (PMC6746217; doi:10.7717/peerj.7543)
Supplement: Supplemental Information 1 — This file is for review only, these are the assembled mitogenomes that are being deposited in genbank. They are not available in GenBank yet due to the embargo. [file peerj-07-7543-s001.zip › mitogenomes/DMA95.gb]

LOCUS       DMA95                  14588 bp    DNA     circular UNA 12-JAN-2019
DEFINITION  .
ACCESSION   urn.local...s-8tlssun
VERSION     urn.local...s-8tlssun
KEYWORDS    .
SOURCE      
  ORGANISM  
            .
FEATURES             Location/Qualifiers
     tRNA            1..64
                     /product="mitochondrially encoded tRNA isoleucine"
     source          1..14588
                     /organism="Paradyschiria parvula"
                     /organelle="mitochondrion"
                     /mol_type="genomic DNA"
     tRNA            complement(62..130)
                     /product="mitochondrially encoded tRNA glutamine"
     tRNA            130..197
                     /product="mitochondrially encoded tRNA methionine"
     CDS             198..1184
                     /gene="MT-ND2"
                     /product="mitochondrially encoded NADH: ubiquinone
                     oxidoreductase core subunit 2"
                     /transl_table=5
     gene            198..1184
                     /gene="MT-ND2"
                     /product="mitochondrially encoded NADH: ubiquinone
                     oxidoreductase core subunit 2"
     tRNA            1183..1251
                     /product="mitochondrially encoded tRNA tryptophan"
     tRNA            complement(1244..1304)
                     /product="mitochondrially encoded tRNA cysteine"
     tRNA            complement(1304..1369)
                     /product="mitochondrially encoded tRNA tyrosine"
     CDS             1368..2901
                     /note="""start codon not determined"
                     /transl_except="(pos:2901,aa:TERM)"
                     /gene="MT-CO1"
                     /product="mitochondrially encoded cytochrome c oxidase I"
                     /transl_table=5
     gene            1368..2901
                     /gene="MT-CO1"
                     /product="mitochondrially encoded cytochrome c oxidase I"
     tRNA            2902..2966
                     /product="mitochondrially encoded tRNA leucine 2"
     CDS             2968..3646
                     /note="""start codon not determined"
                     /transl_except="(pos:3646,aa:TERM)"
                     /gene="MT-CO2"
                     /product="mitochondrially encoded cytochrome c oxidase II"
                     /transl_table=5
     gene            2968..3646
                     /gene="MT-CO2"
                     /product="mitochondrially encoded cytochrome c oxidase II"
     tRNA            3647..3717
                     /product="mitochondrially encoded tRNA lysine"
     tRNA            3717..3796
                     /product="mitochondrially encoded tRNA aspartic acid"
     CDS             3797..3955
                     /gene="MT-ATP8"
                     /product="mitochondrially encoded ATP synthase 8"
                     /transl_table=5
     gene            3797..3955
                     /gene="MT-ATP8"
                     /product="mitochondrially encoded ATP synthase 8"
     CDS             3949..4623
                     /gene="MT-ATP6"
                     /product="mitochondrially encoded ATP synthase 6"
                     /transl_table=5
     gene            3949..4623
                     /gene="MT-ATP6"
                     /product="mitochondrially encoded ATP synthase 6"
     CDS             4623..5411
                     /gene="MT-CO3"
                     /product="mitochondrially encoded cytochrome c oxidase
                     III"
                     /transl_table=5
     gene            4623..5411
                     /gene="MT-CO3"
                     /product="mitochondrially encoded cytochrome c oxidase
                     III"
     tRNA            5415..5475
                     /product="mitochondrially encoded tRNA glycine"
     CDS             5476..5838
                     /gene="MT-ND3"
                     /product="mitochondrially encoded NADH: ubiquinone
                     oxidoreductase core subunit 3"
                     /transl_table=5
     gene            5476..5838
                     /gene="MT-ND3"
                     /product="mitochondrially encoded NADH: ubiquinone
                     oxidoreductase core subunit 3"
     tRNA            5825..5891
                     /product="mitochondrially encoded tRNA alanine"
     tRNA            5891..5953
                     /product="mitochondrially encoded tRNA arginine"
     tRNA            5956..6020
                     /product="mitochondrially encoded tRNA asparagine"
     tRNA            6019..6087
                     /product="mitochondrially encoded tRNA serine 1"
     tRNA            6088..6164
                     /product="mitochondrially encoded tRNA glutamic acid"
     tRNA            complement(6181..6247)
                     /product="mitochondrially encoded tRNA phenylalanine"
     CDS             complement(6248..7887)
                     /note="""start codon not determined"
                     /transl_except="(pos:complement(6248),aa:TERM)"
                     /gene="MT-ND5"
                     /product="mitochondrially encoded NADH: ubiquinone
                     oxidoreductase core subunit 5"
                     /transl_table=5
     gene            complement(6248..7887)
                     /gene="MT-ND5"
                     /product="mitochondrially encoded NADH: ubiquinone
                     oxidoreductase core subunit 5"
     tRNA            complement(7970..8035)
                     /product="mitochondrially encoded tRNA histidine"
     CDS             complement(8037..9374)
                     /gene="MT-ND4"
                     /product="mitochondrially encoded NADH: ubiquinone
                     oxidoreductase core subunit 4"
                     /transl_table=5
     gene            complement(8037..9374)
                     /gene="MT-ND4"
                     /product="mitochondrially encoded NADH: ubiquinone
                     oxidoreductase core subunit 4"
     CDS             complement(9368..9658)
                     /gene="MT-ND4L"
                     /product="mitochondrially encoded NADH: ubiquinone
                     oxidoreductase core subunit 4L"
                     /transl_table=5
     gene            complement(9368..9658)
                     /gene="MT-ND4L"
                     /product="mitochondrially encoded NADH: ubiquinone
                     oxidoreductase core subunit 4L"
     tRNA            9666..9728
                     /product="mitochondrially encoded tRNA threonine"
     tRNA            complement(9730..9795)
                     /product="mitochondrially encoded tRNA proline"
     CDS             9798..10313
                     /gene="MT-ND6"
                     /product="mitochondrially encoded NADH: ubiquinone
                     oxidoreductase core subunit 6"
                     /transl_table=5
     gene            9798..10313
                     /gene="MT-ND6"
                     /product="mitochondrially encoded NADH: ubiquinone
                     oxidoreductase core subunit 6"
     CDS             10313..11449
                     /gene="MT-CYB"
                     /product="mitochondrially encoded cytochrome b"
                     /transl_table=5
     gene            10313..11449
                     /gene="MT-CYB"
                     /product="mitochondrially encoded cytochrome b"
     tRNA            11448..11510
                     /product="mitochondrially encoded tRNA serine 2"
     CDS             complement(11527..12474)
                     /gene="MT-ND1"
                     /product="mitochondrially encoded NADH: ubiquinone
                     oxidoreductase core subunit 1"
                     /transl_table=5
     gene            complement(11527..12474)
                     /gene="MT-ND1"
                     /product="mitochondrially encoded NADH: ubiquinone
                     oxidoreductase core subunit 1"
     tRNA            complement(12476..12537)
                     /product="mitochondrially encoded tRNA leucine 1"
     rRNA            complement(12538..13867)
                     /product="mitochondrially encoded 16S RNA"
     tRNA            complement(13868..13938)
                     /product="mitochondrially encoded tRNA valine"
     rRNA            complement(13939..14517)
                     /product="mitochondrially encoded 12S RNA"
     misc_feature    14518..14588
ORIGIN      
        1 aatgaattgc ctgattaaag gattactatg ataaagtaaa taatgtaatt tattacattc
       61 attatattta atagaatcaa actatttctt aaagaatcaa aatctttagt gcatcacaca
      121 cttaaatata aaaagataag ctaattaagc tattgggctc ataccccact tataaaggtt
      181 aaatcctttt ctttttaatt tttaataact cttataaatt aattttcata ataactttaa
      241 tatttagaac cattcttatt atttcttcca atacatgaat tagaatatga atagggttag
      301 aaatcaattt attatcattt attcccctat taaataataa taaattaata tcttctgaag
      361 cctcactaaa atatttccta attcaaacca ttgcatcatc aattttatta ttatcaatta
      421 ttttaattat aaataatttt ttttttataa aaataataat tacaacaagt ttactattaa
      481 aaataggaac ccccccattc catttttgat tactttcaat tattgaagga ctttcttgat
      541 tcaatgtatt tattatatta acatgacaaa aaattgctcc aataataatt ttatcattat
      601 tatcaataaa tccaataatt ataattagaa taatcctatc ttcattaatt ggtgcaattg
      661 gaggaattaa ccaaacatct atacgaaaat taatttcata ttcttcaatt aatcatataa
      721 gatgaataat ttatagatta ataaataata ttattctttg aactatatat ttaattttat
      781 attcaattat tttaatccca ttaatttact tatttaatag aaaacaaatt taccatatta
      841 atcaattatc tttatcattt atttcaaata aatacattaa aattatatta ataattaatc
      901 ttctttcact aggaggtctt cctccattta ctggattttt tccaaaatga atattaatta
      961 acttaataac tattaataat caatttttat tatcaattat tataatttta tgctcattaa
     1021 ttacattatt tttttatatt cgaataacat attcaacttt actaattaat tcactaaaaa
     1081 ttaattgact aaattcatct tatcaatcaa aacatttttt aataatttta atttcacttt
     1141 ctttatttag tcttattcta ttgccttcat tctttttagt ttaagatttt aagttaaata
     1201 aacttttagc cttcaaagct acaaatatga gaaaattcct cttaaatctt agtattaaaa
     1261 cacctttaaa cttgcaattt aatatcattt ttgactataa gattgattaa aaagattttc
     1321 atcttataaa taaatttaca gtttactacc tattttcagt catttaatcg caacaatgac
     1381 tattttcaac aaatcataaa gatattggaa ctctttattt tatttttgga tcttgatctg
     1441 gaataattgg aacatctctt agtattatca ttcgaacaga acttggtcac cctggttctt
     1501 taattggaaa tgaccaaatt tataattcta ttgtaactgc tcatgctttt attataattt
     1561 tttttatagt tataccaatt ataattggag gatttggaaa ctgattagtc ccattaatac
     1621 ttggatctcc agatatagca tttccacgaa taaataatat aagattttga atactccccc
     1681 cttcaatttc tttattatta atgagtaata tcgtagaaaa tggagctgga acaggatgaa
     1741 cagtataccc acccctatcc tcttcaattg ctcacagagg tccatcagtt gatttagcaa
     1801 tcttttcact tcatatagca ggaatttcct caattttagg ggcaattaat ttcattacaa
     1861 caattctaaa tatacgagcc attggaataa caatagatcg aattcctcta tttgtttgat
     1921 ctgttattat tactgcacta ttacttcttc tttcactccc agttctagct ggagctatta
     1981 ctatattact gacagaccga aattttaata catcattttt tgatcctgca ggaggaggag
     2041 atccaattct ttatcaacac ttattctgat tttttggaca tcctgaagta tacattttaa
     2101 ttttaccagg atttggaata atttcacaca ttattagcca agaatgcggg aaaaaagaaa
     2161 catttgggtc attaggaata atttacgcta tattaacaat tggaatatta ggatttattg
     2221 tatgagctca tcatatattt acagtaggaa tagatgttga tacccgagct tattttactt
     2281 cagcaactat aattattgct attccaacag gaattaaaat tttcagctga cttgcaacat
     2341 tacacggatc tcaactttca ttttcaccat caattctttg atctcttgga tttgtatttc
     2401 tatttacagt aggaggatta acaggtgtaa ttctagcaaa ctcctcaatt gacattatcc
     2461 tccatgatac atattatgta gtagctcatt ttcattatgt tttatcaata ggagctgttt
     2521 ttgcaattct cgctggattt attcattgat ttccattatt tacaggatta acaataaatt
     2581 ctaaaatatt aaaaactcaa tttattacca tatttattgg agtaaatcta accttttttc
     2641 ctcaacattt tctaggtcta tctggtatac ctcgacgata ttcagattac ccagatgctt
     2701 atacttcctg aaatattctt tcatctattg gctcatcaat ttcttttctt agaatcttaa
     2761 tatttatata cattatttga gaaagattaa tttcaaaacg tttagtatta ttttctaatc
     2821 aattaaattc atctattgaa tgatttcaaa attcacctcc taaggaacat tcatattctg
     2881 aacttccact attaaccaat ttctaatatg gcagattagt gcaatggact taaacctcat
     2941 ttataaagaa tttactttta ttagaaaatg tcaacatgat ttaatataaa tactcaagat
     3001 agagcttctc cattaataga acaattaatt ttttttcatg ataatacaat aataatttta
     3061 attataatta caattatagt ttcatattta ataattcaat tattttttaa taaatttatc
     3121 aaccgatttt tattacatgg tcaaattatt gaaattattt gaacaattct acccgcaatt
     3181 attttattat ttattgcatt cccatcttta cgaatcttat acttattaga cgaaattaat
     3241 tcaccatcaa ttacactaaa atcaattggt catcaatgat actgaaaata tgaatattca
     3301 gatttttcaa ttgaatttga ttcatatata atcccatcaa atgaaataaa tctatactct
     3361 ttccgattat tagatgttga taatcgaatt attattccaa taaattcaca aattcgaata
     3421 ttaatttcat ctgcagatgt aattcactca tgaacaatcc catcattagg aattaaaact
     3481 gatggaacac ctggacgatt aaatcaaatt agatttataa ttaatcgtcc aggactattc
     3541 tatggtcaat gctcagaaat ttgtggtgca aatcatagat ttataccaat tgtaattgaa
     3601 agaatcccaa caaaatattt tctaaactga attaaatcaa ataaatcatt agatgactga
     3661 aagcaagtat tggtctctta aaccttaaaa tagtaaatta gcaattactt ctaatgaatt
     3721 aactaaaaaa aaattagtta attcatataa cattagtttg tcaaactaaa ataattaatt
     3781 tatctaatat tttttaattc cacaaatatc tccattaaat tgaataatct tatttattta
     3841 tttttcaatt ttattatttt tattttcttt actaacttat ttttcattta tcccaaaaat
     3901 accaaaaaaa ctaaacaaac agatctttcc taaatctttc aattgaaaat gataacaaac
     3961 ttattttcaa tttttgaccc atcatcaagt tttttaaatt tatctcttaa ttgaattagc
     4021 tcaataattg gtctattaat aattcctccc atattttgat taattccttc tcgcctaaat
     4081 gtattctgaa taaatataaa ctattatctt tttaaagaat ttaaaatttt attaccccca
     4141 tctaataaag gaagaactct tttaatgatt agtttatttt ctataatcct atttaataat
     4201 tttataggat tattcccata tatctttacc agatctagtc atctaatttt tacattaact
     4261 ctttcattac caatatgaat cgcaataata atttttggat gaataaatta tacaaataac
     4321 atattttctc atataattcc acaaggaact ccttcaattt taataccatt tatagtttgt
     4381 attgaaacta ttagaagatt aattcgacca ataacacttt ctattcgact aactgcaaat
     4441 ataattgctg gtcatttatt aataacttta ttaagaagaa ccggtccatc aatatcaatc
     4501 atatttattt ttattttaat tattatccaa tttttattaa ttattcttga atcagctgtt
     4561 gcaattattc aatcttatgt attttcaatt ttaataaccc tttactctag agaaattaaa
     4621 taatgaaaac tcatcaaaat catccatttc atcttgttga ctttagccca tgacctttaa
     4681 ctgcctcaat tggaacaata acatcaataa ctggattaat tatgtttttt tataaacata
     4741 atataaatct atttattcta ggaaatttaa ttatcctttt aacaatatac caatgatgac
     4801 gagatattat tcgagaaaga acattccaag gaatacatac atcatttgtt caaaaaagat
     4861 taaaattagg aataatccta tttattattt cagaattatt ctttttcatt tcattttttt
     4921 gaactttttt tcatagcagt ctatccccta cccccgaaat tggaataaca tgacctccta
     4981 aaggaattca atcctttaat ccatttcaaa tcccactatt aaacacaata attttattaa
     5041 catcaggaat aactgttaca tgaacacatc ataatttact taataataaa tttaatttat
     5101 caacacaaag cctatttatt acaattattt taggaattta ttttactatt cttcaaagat
     5161 atgaatatat tgaatctcaa ttttcaatct ctgactcaat ttatggatcc atttttttta
     5221 tagcaacagg tttccatgga attcacgtta ttattggaac tctattctta attacatgct
     5281 taattcgaca tttaaaattt catttttcaa aaactcgtca ctttggattt gaagcagcag
     5341 cttgatactg acattttgtt gatttaattt gattattttt atatatttca atttattgat
     5401 gaggtatata aaatatttat atagtatata agtatatatg acttccaatc ataaggtcta
     5461 tttttagtat aaataatttt aattattatt tcaattaata ttattattct ttttatttca
     5521 tttattatta tatttattgc atcaacaatt tcaaaaaaaa ctaaatttga tcgagaaaaa
     5581 tttacaccat ttgaatgtgg atttgatcct ttctcttctt cccgcttacc attttcttta
     5641 cgatttttct taattgcaat cctattttta atttttgatg ttgaaattac attaattata
     5701 ccaacaattt taattataaa attcacaaat ctaacttcat gaactttaac aatctctttt
     5761 tttctaatta ttttactatt tggagtatac catgaatgac atcaaggaat tctaaaatga
     5821 gttttgggtt gtagttaaat ttaacaatta atttgcattt aataaatatt gaaataattc
     5881 aatcttccta aaatgtgaag caataattgc aaataatttc gacttataga ttgatataaa
     5941 atatccacat ttaaattaat tgaaaccaaa aagaggttta tcactgttaa tgatacaatt
     6001 gagattactc tccaattaga agtataatga atttcaaaaa aaagctgcta acttattttt
     6061 taatggttta attccattaa tacttctatt tatatagttt aaataaaaca ttacactttc
     6121 atcgtaaaaa taaattatta ttttataaat aatttttata aattactaaa ttaaattaat
     6181 tattcaaaaa tttaataatt tccttaatat cttcaatatt atactctaat atataagcta
     6241 tttgaattaa attaatacta aaataaaaat aaatcaaact ataaatctta acaaataaat
     6301 tctaaaacta ttattaaata aaaattgaat aaatctagta aataaaacta attttttaga
     6361 aaaatttttt cttccaaaat attctaacca attagaatca aaatacatta aatatttacc
     6421 agtaaataaa aatatattta ctataccata agaaaatact tttggtataa atcatatatc
     6481 tccaaaaatt cttctaataa aatataaata ataagactta tttaatataa ataatgaaat
     6541 tcaatttact actaatccaa ctcctaatcc taaaacaatt acacataaaa caagtatttt
     6601 taaatttaaa ggtaaaatta ctaccatagg gacctgaaaa attaaccatc taattattct
     6661 accaccaaaa attcttaata ttattaaaaa aaataatgta actaaattac ttcaatcctc
     6721 actaactaaa caatttatag aataaaaact aaatctttta attattaaat aataacttaa
     6781 tcgaaaagaa taacaaactg ttaatccagt agaaataaaa tataaaaaaa aaactaaaca
     6841 attaattcta tctatacaaa ttatttctaa aattaaatct ttagaataaa acccagctaa
     6901 aaaaggtatc ccacataaag ctaaatttgc aacatttaaa attgaagtag ttattggtat
     6961 tataaatctc attcttccta tcaatcgaat atcttgacaa ttatttattc tatgaataat
     7021 taaaccagca catataaata ttaatgcttt aaacaatgca tgtattaata aatgaaaaaa
     7081 agctaaatca taatacccaa ttattaaaac ccccattatc aaacccaact gacttaatgt
     7141 tgataaagca ataatttttt ttaaatcaaa ttcataattt gcaccaattc cagctataaa
     7201 tattgtaatt cttgataaaa tcaataaaat ttctattatt aataaattat ttaataaata
     7261 attaaatcga attaataaat aaacaccagc tgttactaaa gtagaagaat gaactaaagc
     7321 agaaacagga gtaggagctg ctatagcagc aggtaatcat gatctaaaag gaatttgagc
     7381 tctctttgtt attgcagcaa taattactaa accagaaata atctctattc tttctctaaa
     7441 accattataa aaattactaa aatttcaaga accaaaactc actattcaag aaattaccat
     7501 taataaagca acatcaccta atcgatttgt taaaatagtt actattccag cattataaga
     7561 tttcacattt tgataataaa ttactaaaca atatgatact aaacctaaac catctcatcc
     7621 taataaaatt cttactatat ttggtctaat aattaataat aacattgaaa taacaaataa
     7681 aactactaat attacaaatc gatttaaatt tatatccatc cctatataat atcttctata
     7741 atagattact attcttgaaa ttataaatac aaatgaaata aaaattattg aaactcaatc
     7801 aataaataaa cttattctaa ttactattct attaaaagaa actaactcaa aatcataaaa
     7861 atttactaaa tttaaattta aataaattaa actaaaaaaa aaaaaaataa atgaaaaaaa
     7921 aaaaaaaaaa aaaaaaaaaa ctaaaaaaac agatctttcc tattttaatt atttaaaaag
     7981 actaatcttt tctttgatat cacaaatcaa aattttattc ataaactatt taaatataat
     8041 cataataaaa ctaaatctct ttttaaaatt aataaattta aaggtaatca atgaagaaat
     8101 attaataagt gttctcgaat tgaagaaata gaaaaagaaa ataatccaga tattattttt
     8161 ccatgctgac tataagaata taaatataat gaataagcag ctctaaaaaa tgacaatatt
     8221 gataaaaata atattgataa tcatgaccaa catactattc tattaatcaa tataatttca
     8281 cctaataaat ttaaagaagg aggtgcagat atattaacta ctaaaattaa aaatcatcat
     8341 atagataaag aaggaaaaaa attaattaaa cccttattaa taaataatct tcgactccca
     8401 actcgttcat aagatatatt tattaaacaa aatatacctg atgaacaaag accatgccca
     8461 attattattg tgtaagaacc acaataccct attctatata ttcttataat tcctattaaa
     8521 actaaaccta tatgtgcaac agatgaataa gcaattagtg cttttaagtc tacttgtcgc
     8581 aaacaaatta atctaacaac tactgaacca atcattctaa tcgtaactca taaaatattt
     8641 aatttaatat ttgttatctg aaacaacact aatacccgta ataaaccata cccacctaat
     8701 tttaatataa ccccagctaa aatcattgac cctgcgacag gagcttcaac atgagccttt
     8761 ggtaatcaaa tatgaactaa aaacataggt aatttaacta aaaaagcaaa aactatagca
     8821 atatataaaa aattactaaa aaattgatat tcaaatatta aataaaaatt tatagtttta
     8881 attgttttaa aaataaaaat aattccaatc aatattggta aagaaacaaa taatgtataa
     8941 aataataaat ataatcttgc attaattcgc tcaggttgat atcctcaccc cataattaac
     9001 aataaagttg gaattaatct tctttcaaaa aataaataaa ataaaaataa atctaatctt
     9061 ctaaaagtta aaactaaaaa aattaataaa aataaactat ttaaaataaa taatttatta
     9121 ttattattat tattatatac tcttatacta gcaattatta ttattataat aacccataaa
     9181 cttaatataa tcattccata agacaaaata tcacatccca taaaataaga aacttcacaa
     9241 aaataattaa atttattatt tactaataaa aatataaatc taattaatat taatatcaac
     9301 tgtaccattc aataaaaatt attgtaataa catattggac aaataaaaat aataaaaaat
     9361 aataatttta tcataataca ttaaaacttt gaaaataatc attcccatga gttcgaataa
     9421 ttgaaactaa aattgataaa cctaaagcac cctcacaaac tctaaaaatt aaataaatta
     9481 aaattaaatt atattcaaat tgaaaatttc ttaatatatt tattaatatt ataaataaac
     9541 ttaaaacaat aaattctaaa cttaataata ttattaataa atgctttcga cttataacaa
     9601 atgaaataca ccctgaaaaa aaaactaaac aatatattca tatatacaaa cttatcatta
     9661 attttgtttt aatagtttaa ataaaacatt ggtcttgtaa atcaaagtta agattgtctt
     9721 ttaaaacaat caagaaaaaa aaataattct tatcattaat ctccaaaatt agtatttttt
     9781 ttaaactatt tcttgaaatt attcaatttt taattcattt atttttaata acaataaata
     9841 ttttatttat atcaataaat cacccaatat cattaggatt aatcctattt ttacaaacat
     9901 taatcctagc cattttatca agaattatta acccatgata ttcatatata ttattcttaa
     9961 tttttattgg aggtttatta gttttattta tctatgtaat ctcattagca tcaaatgaaa
    10021 ttttttcaat taattttaaa ttattatctt taatttattt aatattaata ttaattttat
    10081 tatattcttt ttatttagat tttttttttt tcagaaattt tttgaatcaa gattcacaaa
    10141 tttttaatat taatataaaa ataaatgaat ttaatttctc attaattaaa ttatataatt
    10201 ttccaacaaa ttttttatca attacaataa tattatacct tttgtttact ttaattgcta
    10261 gaattaaaat ttcttgtgta tcaaaaggac ctcttcgaca aatatttaat taatgaactt
    10321 tcctttacga aaaaaacatc ctttatttaa aattattaat aatttaataa ttgatttacc
    10381 ttccccaatt aatatttcta tctgatgaaa ttttggttca ttacttggtg tatgtttaat
    10441 tattcaaatt atatcaggtc tatttctagc tatacattat actgccgata ttaatatagc
    10501 atttaataga attattcata tttgtcgtga cgtcaattat ggatgattat tacgaacaat
    10561 tcatgcaaat ggtgcatcat ttttttttat ttgcatttat attcacattg gacgaggtat
    10621 atattataat tcatatttac taatatcaac atgaataatt ggagtaatta ttttatttct
    10681 agtaatagct actgctttta taggatatat tcttccatga ggtcaaatat cattttgagg
    10741 agccacagta attacaaatc tactttcagc aattccatat ttaggaaaaa tactagtaca
    10801 atgaatttga ggaggatttt cagttaataa tgcaacttta actcgatttt tctcttttca
    10861 ttttattttt ccttttattg ttctttcaat agtaatagtt catttaatat ttcttcatca
    10921 aactggatca aacaacccaa tagggttaaa ttctaatatt gataaaattc catttcatcc
    10981 ttacttctca attaaagatt tattaggatt cataatttta attataattc taataattct
    11041 tactctatta tatccctata ttttaggaga tccagataat tttattccag caaatccaat
    11101 aattacacct ccacatattc aacctgaatg atatttttta tttgcatatg caattctacg
    11161 agcaattcct aataaattag gaggagtaat tgcattaatt ttatctatta taatcttaat
    11221 aattatacca ttaattcata taagagtatt tcaaggaatt caattttatc cattaaataa
    11281 aattatattt tgatctttta ttataaatat ttttctttta acatgaattg gagcatgtcc
    11341 agttgaaccc ccttttattg aatttagcca atgactaact gttagttact ttagttattt
    11401 ttttataaat caaatttctg ctatatgatg agataaacta atctcttagt taatgagctt
    11461 gaataagcat atgttttgaa aacataagat agaataattt ctattaactt tacttttaaa
    11521 aaatatttaa ataaaagtaa atacaataat tttaaatcct actactaaaa ttaataaatt
    11581 taaagaaaaa ggtaaaaatc cctttcatgc taaatacatt aatttatcat aacgaaaccg
    11641 aggaaaagaa cctcgaattc aaataaatat aaaagaaatt aatattaact taaaataaaa
    11701 tataaaagaa aataaatttc ctcctaaaaa tattaaacaa tatattattc ttataaataa
    11761 aattcttgaa tattcagcta aaaaaattaa tgcaaatcca cctcttctat attctacatt
    11821 aaatcctgaa actaattctg attcaccctc tgcaaaatca aaaggagtac gatttgtttc
    11881 agctaatata actctcactc aaattaatat taaaggaaaa aatataataa aaaaatatat
    11941 atatttttga aataaaaaaa aactaaacaa attatatctt tcaattataa atattaaact
    12001 taataaaatt aatgctattc ttacttcata agaaattgtc tgagctacag ctcgtaatct
    12061 tcctaataaa gcataatttg aatttgaaga ccatccagca actatcactc catatacact
    12121 tattcttata caacataata aaaataataa tcctaattca aaagaaaata aattaataaa
    12181 aataggagta caacttcaac aaattaatga aataaataat gaaaatacag gacaaaaata
    12241 atatattaaa taatttgata atacaggata aacttgttct ttagaaaata acttaattgc
    12301 atcagaaaat ggttgaaata atcctattat tcctacctta tttggtcctt ttcgaatttg
    12361 aatatatcct aatacttttc gctcaaataa tgttaaaaaa gcaacaccaa ttaatacaaa
    12421 aactactatt aataatatta aaataattga taaaattaaa tcatacttaa aaatttacta
    12481 tttgtaaaaa ttacattcat aaattctaaa tttattgcac taatctgcca aaatagctat
    12541 taatttaatt caatttaaat atataattta taaaataata aatcctttcg tactatatta
    12601 tttaatctta ttaaagatag aaaccaacct ggcttacacc ggtttgaact cagatcatgt
    12661 aagattttat tagtcgaaca gactaaaaat ttaaacttct acacctaaac ttatatctta
    12721 atccaacatc gaggtcgcaa tcaattttat agatatgaac tctccaaaat tattacgctg
    12781 ttatccctaa agtaacttat tcttttaatc actaataatg gatcataaaa aacatttatt
    12841 tatgaaataa ttaaattaaa agttcaacaa attttaatat caccccaata aaataaataa
    12901 tttaaaaact tataattata aaaataaata aattcttaaa catattataa agatttatag
    12961 ggtcttctcg tctattaatt aaattttagc tttttcacta aaaaataaaa ttcacttaaa
    13021 aaattaaaat gaaacagatt atatttcgtc caaccattca ttccagcttt caattaaaaa
    13081 actattgatt atgctacctt tgcacagtca gtatactgcg gcctttaaat tattcagtgg
    13141 gcaggttaga ctttaaataa attatcaaaa agacatgttt ttgttaaaca ggcgaatatt
    13201 ttattttgcc gaattcttta ttttaaattt ttattataat ttactaaata aatataaaaa
    13261 tttactaatt ttatcattat tacttatttt aataaattat aaatatttct taaataaaaa
    13321 cttaaattaa tactaaatct tatttaatta atataaatta taacactttt attaatatta
    13381 actatttcta agcttatatt tattataaac taaaatattt aattttaaca aatttatatt
    13441 atagctaatc ccataatata ttaaattaat taatttattc aattttaaat aaaataaata
    13501 attttattaa ttctaaatta aatttatttc cttaagaact agataccatt aaaaacgaat
    13561 aacttataat ttctaatata aaatttacaa taaatttatt acattaacta ttattttata
    13621 ttaactcttt taaaatcgag aaatttattt atttataaaa tttatttaat aaactctgat
    13681 acacaagata caataattta aattttctta taaaattaaa atttttcaat ttatttcaat
    13741 tttccttcac agtactaatt ttctataatt aaaattattt tttcttttta aatactaaaa
    13801 ataaaaattt ataattattt ttaataaaat taaaatttaa tttaatattt aaataaataa
    13861 atataaatca atttattatg aattgcacat atccttctca atgtaaatga aatacttatc
    13921 tttttaagct ttaaattgca ttctagatac actttccagt acatctacta tgttacgact
    13981 tatcttacct taataataag agtgacgggc gatatgtaca tattttagag ctaaaatcaa
    14041 attattaatc tttataattt tacattcaaa tccattttca ataaaaattt catttttata
    14101 tccataaata aatttattgt aacccatttc tccttaaaca ttagctacac cttgatttga
    14161 tattacttta ctatttaaaa tatcaaaaat tatttttctt taaaaatttt tataacaacg
    14221 atatataaac tgataaacaa gtttaagtaa ggtccatcgt ggattatcaa ttatagaaca
    14281 ggttcctctg aatagattaa aataccgcca aattttttaa gtttcaagac cataactaat
    14341 actaccttag tattaaaaat tacaatttta ataatagggt atctaatcct agtttctaaa
    14401 aaaaattttt taagcttcat tatatatata tatatatata tatatatata aattattaat
    14461 taaattttaa aatataatta tattaaatta atttataaat taattatact aaaataattt
    14521 atttacttaa atttaatcaa ttaatttatt aaagtttatt ttatttcaaa ttttactatt
    14581 aatacaac
//
